# Supplementary material for: Inhibitor-3 inhibits Protein Phosphatase 1 via a metal binding dynamic protein–protein interaction
Source: Nat Commun. 2023 Mar 31;14:1798. doi: 10.1038/s41467-023-37372-5 (PMC10066265; doi:10.1038/s41467-023-37372-5)
Supplement: Supplementary file 4 — Source data [file 41467_2023_37372_MOESM4_ESM.xlsx]

## Sheet: Table1_bindin affinity
	PP1 : I31-126 (FL, full-length)
	Ligand	Ligand conc (nM)	Analyte	Analyte conc (nM)	Ligand immobilization	Association	Dissocition	Run	ka1 (1/(M*s))	kd1 (1/s)	ka2 (1/s)	kd2 (1/s)	KD (M)	BI ([Signal (uRIU)])	Chi2 ([Signal (uRIU)]^2)	Stripping
	PP1α_7-330	20	I3_1-126	6.25-100	90 µl for 90 sec	120 µl for 2 min	4 min	ch1-ch4	432000	0.0316	0.0102	0.00247	1.77e-08	0.1	0.1	Data for presentation
	PP1α_7-330	20	I3_1-126	6.25-100	90 µl for 90 sec	120 µl for 2 min	4 min	ch2-ch4	518000	0.0254	0.00678	0.00189	1.37e-08	0.1	0.09
	PP1α_7-330	20	I3_1-126	6.25-100	90 µl for 90 sec	120 µl for 2 min	4 min	ch3-ch4	294000	0.0224	0.00848	0.00174	1.56e-08	0.1	0.18
									414667	0.0264667	0.00848667	0.00203333	1.56667e-08	0.1	0.123333
									113001	0.00469184	0.00171001	0.00038553	2.00083e-09	1.69967e-17	0.0493288
	PP1 : I31-126 SLAAA
	Ligand	Ligand conc (nM)	Analyte	Analyte conc (nM)	Ligand immobilization	Association	Dissocition	Run	ka1 (1/(M*s))	kd1 (1/s)	ka2 (1/s)	kd2 (1/s)	KD (M)	BI ([Signal (uRIU)])	Chi2 ([Signal (uRIU)]^2)	Stripping
	PP1α_7-330	10	I3_1-126_SLAAA	6.25-200	180 µl for 180 sec	90 µl for 90 sec	4 min	ch1-ch4	138000	0.00901	0.00944	0.00236	1.63e-08	0.46	0.15	Data for presentation
	PP1α_7-330	10	I3_1-126_SLAAA	6.25-200	180 µl for 180 sec	90 µl for 90 sec	4 min	ch2-ch4	128000	0.0073	0.0105	0.00218	1.19e-08	-0.13	0.12
	PP1α_7-330	10	I3_1-126_SLAAA	6.25-200	180 µl for 180 sec	90 µl for 90 sec	4 min	ch3-ch4	113000	0.00487	0.00836	0.00217	1.12e-08	0.76	0.15
									126333	0.00706	0.00943333	0.00223667	1.31333e-08	0.363333	0.14
									12583.1	0.00208041	0.00107002	0.000106927	2.76466e-09	0.452806	0.0173205
	PP1 : RVxFdead: I31-126 40KAEA43
	Ligand	Ligand conc (nM)	Analyte	Analyte conc (nM)	Ligand immobilization	Association	Dissocition	Run	ka1 (1/(M*s))	kd1 (1/s)	ka2 (1/s)	kd2 (1/s)	KD (M)	BI ([Signal (uRIU)])	Chi2 ([Signal (uRIU)]^2)
	PP1α_7-330	32	I3_1-126_KAEA	6.25-100	180 µl for 180 sec	120 µl for 120 sec	4 min	ch1-ch4	6300	0.0265			4.21e-06	0	0.74
	PP1α_7-330	32	I3_1-126_KAEA	6.25-100	180 µl for 180 sec	120 µl for 120 sec	4 min	ch2-ch4	6610	0.0224			3.39e-06	0	0.33	Data for presentation
	PP1α_7-330	32	I3_1-126_KAEA	6.25-100	180 µl for 180 sec	120 µl for 120 sec	4 min	ch1-ch4	7710	0.0251			3.26e-06	0	0.87
	PP1α_7-330	32	I3_1-126_KAEA	6.25-100	180 µl for 180 sec	120 µl for 120 sec	4 min	ch2-ch4	7070	0.021			2.97e-06	0	0.38
									6922.5	0.02375			3.4575e-06	0	0.58
									612.937	0.00250133			5.31499e-07	0	0.265957
	PP1 : I31-126 SSS
	Ligand	Ligand conc (nM)	Analyte	Analyte conc (nM)	Ligand immobilization	Association	Dissocition	Run	ka1 (1/(M*s))	kd1 (1/s)	ka2 (1/s)	kd2 (1/s)	KD (M)	BI ([Signal (uRIU)])	Chi2 ([Signal (uRIU)]^2)	Stripping
	Ligand	Ligand conc (nM)	Analyte	Analyte conc (nM)	Ligand immobilization	Association	Dissocition	Run	ka1 (1/(M*s))	kd1 (1/s)	ka2 (1/s)	kd2 (1/s)	KD (M)	BI ([Signal (uRIU)])	Chi2 ([Signal (uRIU)]^2)
	PP1α_7-330	10	I3_1-126_SSS	62.5-500	180 µl for 180 sec	60 µl for 60 sec	2 min	ch1-ch4	325000	0.0957			2.95e-07	-0.5	0.22
	PP1α_7-330	10	I3_1-126_SSS	62.5-500	180 µl for 180 sec	60 µl for 60 sec	2 min	ch2-ch4	313000	0.103			3.3e-07	-0.23	0.15
	PP1α_7-330	10	I3_1-126_SSS	62.5-500	180 µl for 180 sec	60 µl for 60 sec	2 min	ch3-ch4	325000	0.093			2.87e-07	-0.3	0.2	Data for presentation
									321000	0.0972333			3.04e-07	-0.343333	0.19
									6928.2	0.00517333			2.28692e-08	0.140119	0.0360555
	PP1 : I327-68
	Ligand	Ligand conc (nM)	Analyte	Analyte conc (nM)	Ligand immobilization	Association	Dissocition	Run	ka1 (1/(M*s))	kd1 (1/s)	ka2 (1/s)	kd2 (1/s)	KD (M)	BI ([Signal (uRIU)])	Chi2 ([Signal (uRIU)]^2)	Stripping
	PP1α_7-330	25	I3_27-68	6.25-100	90 µl for 90 sec	120 µl for 120 sec	4 min	ch2-ch4	318000	0.0233	0.0143	0.00193	9.87e-09	0.1	0.1	Data for presentation
	PP1α_7-330	25	I3_27-68	6.25-100	90 µl for 90 sec	120 µl for 120 sec	4 min	ch3-ch4	309000	0.0213	0.013	0.00149	7.88e-09	0.1	0.24
	PP1α_7-330	40	I3_27-68	6.25-100	90 µl for 90 sec	120 µl for 2 min	4 min	ch2-ch4	301000	0.0244	0.0171	0.00221	1.05e-08	0.1	0.05
	PP1α_7-330	40	I3_27-68	6.25-100	90 µl for 90 sec	120 µl for 2 min	4 min	ch3-ch4	260000	0.018	0.0137	0.00178	9.04e-09	0.1	0.1
									297000	0.02175	0.014525	0.0018525	9.3225e-09	0.1	0.1225
									25625.5	0.0028101	0.00179699	0.000300264	1.13238e-09	0	0.0818026
	PP1 : I327-68 SLAAA
	Ligand	Ligand conc (nM)	Analyte	Analyte conc (nM)	Ligand immobilization	Association	Dissocition	Run	ka1 (1/(M*s))	kd1 (1/s)	ka2 (1/s)	kd2 (1/s)	KD (M)	BI ([Signal (uRIU)])	Chi2 ([Signal (uRIU)]^2)	Stripping
	PP1α_7-330	32	I3_27-68_SLAAA	4.69-150	180 µl for 180 sec	120 µl for 2 min	4 min	ch1-ch4	539000	0.0442	0.00632	0.00104	1.35e-08	0.55	0.13
	PP1α_7-330	32	I3_27-68_SLAAA	4.69-150	180 µl for 180 sec	120 µl for 2 min	4 min	ch2-ch4	575000	0.0425	0.00598	0.00147	1.82e-08	0.27	0.09
	PP1α_7-330	32	I3_27-68_SLAAA	4.69-150	180 µl for 180 sec	120 µl for 2 min	4 min	ch3-ch4	537000	0.0394	0.00562	0.00143	1.86e-08	0.5	0.11	Data for presentation
									550333	0.0420333	0.00597333	0.00131333	1.67667e-08	0.44	0.11
									21385.4	0.00243379	0.000350048	0.000237557	2.83608e-09	0.149332	0.02
	PP1 : SILKdead: I338-68 (Δ27-37)
	Ligand	Ligand conc (nM)	Analyte	Analyte conc (nM)	Ligand immobilization	Association	Dissocition	Run	ka1 (1/(M*s))	kd1 (1/s)	ka2 (1/s)	kd2 (1/s)	KD (M)	BI ([Signal (uRIU)])	Chi2 ([Signal (uRIU)]^2)	Stripping
	PP1α_7-330	40	I3_38-68	12.5-100	120 µl for 2 min	120 µl for 2 min	4 min	ch1-ch4	202000	0.0177	0.00627	0.00106	1.48e-08	0.1	0.07	Data for presentation
	PP1α_7-330	40	I3_38-68	12.5-100	120 µl for 2 min	121 µl for 2 min	4 min	ch2-ch4	235000	0.0162	0.00503	0.00131	1.79e-08	0.1	0.08
	PP1α_7-330	40	I3_38-68	12.5-100	120 µl for 2 min	120 µl for 2 min	4 min	ch3-ch4	196000	0.0182	0.00694	0.000969	1.3e-08	0.1	1.02
									211000	0.0173667	0.00608	0.001113	1.52333e-08	0.1	0.39
									21000	0.00104083	0.000969072	0.00017657	2.47857e-09	1.69967e-17	0.545619
	PP1 : CCCdead: I327-59 (Δ60-62)
	Ligand	Ligand conc (nM)	Analyte	Analyte conc (nM)	Ligand immobilization	Association	Dissocition	Run	ka (1/(M*s))	kd (1/s)	kd2 (1/s)	KD (M)	KD (M)	BI ([Signal (uRIU)])	Chi2 ([Signal (uRIU)]^2)	Stripping
	PP1α_7-330	50	I3_27-59	125-1000	90 µl for 90 sec	60 µl for 1 min	2 min	ch1-ch4	168000	0.0749			4.47e-07	0.6	0.41
	PP1α_7-330	50	I3_27-59	125-1000	90 µl for 90 sec	60 µl for 1 min	2 min	ch2-ch4	242000	0.0798			3.29e-07	-0.03	0.3	Data for presentation
	PP1α_7-330	50	I3_27-59	125-1000	90 µl for 90 sec	60 µl for 1 min	2 min	ch3-ch4	213000	0.0752			3.52e-07	0.51	0.76
									207667	0.0766333			3.76e-07	0.36	0.49
									26444.4	0.00211111			4.73333e-08	0.26	0.18
	PP1 : SCC: I327-68 C60S
	Ligand	Ligand conc (nM)	Analyte	Analyte conc (nM)	Ligand immobilization	Association	Dissocition	Run	ka1 (1/(M*s))	kd1 (1/s)	ka2 (1/s)	kd2 (1/s)	KD (M)	BI ([Signal (uRIU)])	Chi2 ([Signal (uRIU)]^2)	Stripping
	PP1α_7-330	40	I3_27-68_C60S	23.4-375	120 µl for 2 min	120 µl for 2 min	4 min	ch1-ch4	168000	0.0225	0.015	0.00275	2.45e-08	0.4	0.18
	PP1α_7-330	40	I3_27-68_C60S	23.4-375	120 µl for 2 min	121 µl for 2 min	4 min	ch2-ch4	158000	0.0223	0.0145	0.00253	2.46e-08	-0.08	0.14	Data for presentation
	PP1α_7-330	40	I3_27-68_C60S	23.4-375	120 µl for 2 min	122 µl for 2 min	4 min	ch3-ch4	158000	0.022	0.0141	0.00239	2.36e-08	0.4	0.19
	PP1α_7-330	40	I3_27-68_C60S	23.4-375	120 µl for 2 min	120 µl for 2 min	4 min	ch1-ch4	228000	0.0143	0.0106	0.00277	1.64e-08	0.22	0.13
	PP1α_7-330	40	I3_27-68_C60S	23.4-375	120 µl for 2 min	121 µl for 2 min	4 min	ch3-ch4	194000	0.0205	0.0123	0.00225	1.93e-08	0.51	0.22
									181200	0.02032	0.0133	0.002538	2.168e-08	0.29	0.172
									23840	0.002408	0.00148	0.0001776	3.064e-09	0.176	0.0296
	PP1 : CSC: I327-68 C61S
	Ligand	Ligand conc (nM)	Analyte	Analyte conc (nM)	Ligand immobilization	Association	Dissocition	Run	ka1 (1/(M*s))	kd1 (1/s)	ka2 (1/s)	kd2 (1/s)	KD (M)	BI ([Signal (uRIU)])	Chi2 ([Signal (uRIU)]^2)	Stripping
	PP1α_7-330	40	I3_27-68_C61S	23.4-375	120 µl for 2 min	120 µl for 2 min	4 min	ch1-ch4	197000	0.0372	0.0211	0.00224	2.01e-08	-0.65	0.16
	PP1α_7-330	40	I3_27-68_C61S	23.4-375	120 µl for 2 min	121 µl for 2 min	4 min	ch2-ch4	184000	0.0295	0.0171	0.00199	1.87e-08	0.55	0.11	Data for presentation
	PP1α_7-330	40	I3_27-68_C61S	23.4-375	120 µl for 2 min	122 µl for 2 min	4 min	ch3-ch4	200000	0.0295	0.0174	0.00207	1.75e-08	-0.86	0.15
									193667	0.0320667	0.0185333	0.0021	1.87667e-08	-0.32	0.14
									6444.44	0.00342222	0.00171111	9.33333e-05	8.88889e-10	0.58	0.02
	PP1 : CCS: I327-68 C62S
	Ligand	Ligand conc (nM)	Analyte	Analyte conc (nM)	Ligand immobilization	Association	Dissocition	Run	ka1 (1/(M*s))	kd1 (1/s)	ka2 (1/s)	kd2 (1/s)	KD (M)	BI ([Signal (uRIU)])	Chi2 ([Signal (uRIU)]^2)	Stripping
	PP1α_7-330	40	I3_27-68_C62S	12.5-100	120 µl for 2 min	120 µl for 2 min	4 min	ch1-ch4	220000	0.0659	0.0193	0.00104	1.61e-08	0.1	0.08	Data for presentation
	PP1α_7-330	40	I3_27-68_C62S	12.5-100	120 µl for 2 min	121 µl for 2 min	4 min	ch2-ch4	249000	0.0643	0.0177	0.00119	1.74e-08	0.52	0.18
	PP1α_7-330	40	I3_27-68_C62S	12.5-100	120 µl for 2 min	122 µl for 2 min	4 min	ch3-ch4	295000	0.111	0.0178	0.00134	2.83e-08	0.64	0.12
									254667	0.0804	0.0182667	0.00119	2.06e-08	0.42	0.126667
									26888.9	0.0204	0.000688889	0.0001	5.13333e-09	0.213333	0.0355556
	PP1 : SSC: I327-68 C60S/C61S
	Ligand	Ligand conc (nM)	Analyte	Analyte conc (nM)	Ligand immobilization	Association	Dissocition	Run	ka1 (1/(M*s))	kd1 (1/s)	ka2 (1/s)	kd2 (1/s)	KD (M)	BI ([Signal (uRIU)])	Chi2 ([Signal (uRIU)]^2)	Stripping
	PP1α_7-330	100	I3_27-68_SSC	7.8-1000	90 µl for 90 sec	60 ul for 60 sec	4 min	ch1-ch3	600000	0.0528			8.8e-08	1.41	0.51	Data for presentation
	PP1α_7-330	100	I3_27-68_SSC	7.8-1000	90 µl for 90 sec	60 ul for 60 sec	4 min	ch2-ch3	549000	0.0445			8.11e-08	0.64	0.26
	PP1α_7-330	100	I3_27-68_SSC	15.6-250	90 µl for 90 sec	60 ul for 60 sec	4 min	ch2-ch3	626000	0.0552			8.83e-08	-0.0075	0.09
	PP1α_7-330	100	I3_27-68_SSC	31.2-500	90 µl for 90 sec	60 ul for 60 sec	4 min	ch2-ch3	592000	0.0531			8.96e-08	0.074	0.19
									591750	0.0514			8.675e-08	0.529125	0.2625
									31983.1	0.00472229			3.83014e-09	0.654049	0.179141
	PP1 : SCS: I327-68 C60S/C62S
	Ligand	Ligand conc (nM)	Analyte	Analyte conc (nM)	Ligand immobilization	Association	Dissocition	Run	ka1 (1/(M*s))	kd1 (1/s)	ka2 (1/s)	kd2 (1/s)	KD (M)	BI ([Signal (uRIU)])	Chi2 ([Signal (uRIU)]^2)	Stripping
	PP1α_7-330	100	I3_27-68_SCS	1.56-125	90 µl for 90 sec	120 ul for 120 sec	4 min	ch1-ch3_run1	616000	0.0269	0.00518	0.0054	4.55e-08	0.5725	0.23	Data for presentation
	PP1α_7-330	100	I3_27-68_SCS	1.56-125	90 µl for 90 sec	120 ul for 120 sec	4 min	ch2-ch3_run1	673000	0.0296	0.00369	0.00532	6.34e-08	0.1025	0.19
	PP1α_7-330	100	I3_27-68_SCS	1.56-125	90 µl for 90 sec	120 ul for 120 sec	4 min	ch2-ch3_run2	579000	0.0271	0.0041	0.00465	5.31e-08	0.265	0.27
									622667	0.0278667	0.00432333	0.00512333	5.4e-08	0.313333	0.23
									47353.3	0.00150444	0.000769697	0.000411866	8.98387e-09	0.238699	0.04
	PP1 : CSS: I327-68 C61S/C62S
	Ligand	Ligand conc (nM)	Analyte	Analyte conc (nM)	Ligand immobilization	Association	Dissocition	Run	ka1 (1/(M*s))	kd1 (1/s)	ka2 (1/s)	kd2 (1/s)	KD (M)	BI ([Signal (uRIU)])	Chi2 ([Signal (uRIU)]^2)	Stripping
	PP1α_7-330	25	I3_27-68_CSS	7.8-250	90 µl for 90 sec	120 ul for 120 sec	4 min	ch1-ch3	872000	0.0143	0.00427	0.00539	2.07e-08	0.54	0.27	Data for presentation
	PP1α_7-330	25	I3_27-68_CSS	7.8-500	90 µl for 90 sec	120 ul for 120 sec	4 min	ch2-ch3	798000	0.0192	0.00626	0.00563	2.16e-08	0.37	0.28
									835000	0.01675	0.005265	0.00551	2.115e-08	0.455	0.275
									52325.9	0.00346482	0.00140714	0.000169706	6.36396e-10	0.120208	0.00707107
	PP1 : SSS: I327-68 C60S/C61S/C62S
	Ligand	Ligand conc (nM)	Analyte	Analyte conc (nM)	Ligand immobilization	Association	Dissocition	Run	ka1 (1/(M*s))	kd1 (1/s)	ka2 (1/s)	kd2 (1/s)	KD (M)	BI ([Signal (uRIU)])	Chi2 ([Signal (uRIU)]^2)	Stripping
	PP1α_7-330	40	I3_27-68_60SSS62	12.5-100	120 µl for 2 min	120 µl for 2 min	4 min	ch1-ch4	176000	0.0719			4.09e-07	0.18	0.3
	PP1α_7-330	40	I3_27-68_60SSS62	12.5-100	120 µl for 2 min	120 µl for 2 min	4 min	ch2-ch4	184000	0.0774			4.21e-07	0.12	0.27	Data for presentation
	PP1α_7-330	40	I3_27-68_60SSS62	12.5-100	120 µl for 2 min	120 µl for 2 min	4 min	ch3-ch4	179000	0.0728			4.06e-07	0.46	0.54
									179667	0.0740333			4.12e-07	0.253333	0.37
									2888.89	0.00224444			6e-09	0.137778	0.113333
	PP1 : IY: I327-68 I63A/Y64A
	Ligand	Ligand conc (nM)	Analyte	Analyte conc (nM)	Ligand immobilization	Association	Dissocition	Run	ka1 (1/(M*s))	kd1 (1/s)	ka2 (1/s)	kd2 (1/s)	KD (M)	BI ([Signal (uRIU)])	Chi2 ([Signal (uRIU)]^2)	Stripping
	PP1α_7-330	40	I3_27-68_I63A, Y64A	28-224	120 µl for 2 min	120 µl for 2 min	4 min	ch1-ch4	107000	0.0175	0.0129	0.0015	1.9e-08	0.1	0.21
	PP1α_7-330	40	I3_27-68_I63A, Y64A	28-224	120 µl for 2 min	121 µl for 2 min	4 min	ch2-ch4	118000	0.0143	0.0109	0.00118	1.31e-08	0.1	0.1	Data for presentation
	PP1α_7-330	40	I3_27-68_I63A, Y64A	28-224	120 µl for 2 min	122 µl for 2 min	4 min	ch3-ch4	110000	0.0265	0.0145	0.000862	1.43e-08	0.1	0.22
									111667	0.0194333	0.0127667	0.00118067	1.54667e-08	0.1	0.176667
									4222.22	0.00471111	0.00124444	0.000212889	2.35556e-09	1.38778e-17	0.0511111
	PP1 : I379-91
	Ligand	Ligand conc (nM)	Analyte	Analyte conc (nM)	Ligand immobilization	Association	Dissocition	Run	ka1 (1/(M*s))	kd1 (1/s)	ka2 (1/s)	kd2 (1/s)	KD (M)	BI ([Signal (uRIU)])	Chi2 ([Signal (uRIU)]^2)	Stripping
	PP1α_7-330	32	I3_79-91	125-10000	180 µl for 180 sec	90 µl for 90 sec	4 min	ch1-ch4
	PP1α_7-330	32	I3_79-91	125-10000	180 µl for 180 sec	90 µl for 90 sec	4 min	ch2-ch4
	PP1α_7-330	32	I3_79-91	125-10000	180 µl for 180 sec	90 µl for 90 sec	4 min	ch3-ch4								Data for presentation
											No Significant response at 10000 nM concentration
	PP1 C273S : I327-68
	Ligand	Ligand conc (nM)	Analyte	Analyte conc (nM)	Ligand immobilization	Association	Dissocition	Run	ka1 (1/(M*s))	kd1 (1/s)	ka2 (1/s)	kd2 (1/s)	KD (M)	BI ([Signal (uRIU)])	Chi2 ([Signal (uRIU)]^2)	Stripping
	C273S_PP1α_7-330	30	I3_27-68	4.69-150	180 µl for 180 sec	120 µl for 2 min	4 min	ch1-ch4	331000	0.0252	0.00557	0.00114	1.56e-08	1.96	0.15
	C273S_PP1α_7-330	30	I3_27-68	4.69-150	180 µl for 180 sec	120 µl for 2 min	4 min	ch2-ch4	299000	0.0201	0.00469	0.00118	1.69e-08	0.31	0.18	Data for presentation
	C273S_PP1α_7-330	30	I3_27-68	4.69-150	180 µl for 180 sec	120 µl for 2 min	4 min	ch3-ch4	282000	0.0174	0.00432	0.00111	1.58e-08	0.64	0.32
									304000	0.0209	0.00486	0.00114333	1.61e-08	0.97	0.216667
									24879.7	0.00396106	0.000642106	3.51188e-05	7e-10	0.873098	0.0907377
	PP1 H248N : I327-68
	Ligand	Ligand conc (nM)	Analyte	Analyte conc (nM)	Ligand immobilization	Association	Dissocition	Run	ka1 (1/(M*s))	kd1 (1/s)	ka2 (1/s)	kd2 (1/s)	KD (M)	BI ([Signal (uRIU)])	Chi2 ([Signal (uRIU)]^2)	Stripping
	H248N_PP1α_7-330	25	I3_27-68	12.5-100	120 µl for 120 sec	120 µl for 120 sec	4 min	ch1-ch4	201000	0.01	0.0123	0.00191	7.74e-09	0.73	0.09
	H248N_PP1α_7-330	25	I3_27-68	12.5-100	120 µl for 120 sec	120 ul for 120 sec	4 min	ch2-ch4	216000	0.00944	0.011	0.00135	5.38e-09	0.31	0.07	Data for presentation
									208500	0.00972	0.01165	0.00163	6.56e-09	0.52	0.08
									10606.6	0.00039598	0.000919239	0.00039598	1.66877e-09	0.296985	0.0141421
	PP1 H66K : I327-68
	Ligand	Ligand conc (nM)	Analyte	Analyte conc (nM)	Ligand immobilization	Association	Dissocition	Run	ka1 (1/(M*s))	kd1 (1/s)	ka2 (1/s)	kd2 (1/s)	KD (M)	BI ([Signal (uRIU)])	Chi2 ([Signal (uRIU)]^2)	Stripping
	PP1α_7-330_H66K	32	I3_27-68	4.69-150	180 µl for 180 sec	120 µl for 2 min	4 min	ch1-ch4	338000	0.0148	0.0135	0.00206	6.66e-09	0.31	0.11
	PP1α_7-330_H66K	32	I3_27-68	4.69-150	180 µl for 180 sec	120 µl for 2 min	4 min	ch2-ch4	322000	0.0115	0.0108	0.00171	5.65e-09	0.21	0.09	Data for presentation
	PP1α_7-330_H66K	32	I3_27-68	4.69-150	180 µl for 180 sec	120 µl for 2 min	4 min	ch3-ch4	306000	0.0121	0.0115	0.0016	5.52e-09	0.41	0.1
									322000	0.0128	0.0119333	0.00179	5.94333e-09	0.31	0.1
									16000	0.00175784	0.00140119	0.000240208	6.24046e-10	0.1	0.01
	PP1 : I327-68 pH-6.5
	Ligand	Ligand conc (nM)	Analyte	Analyte conc (nM)	Ligand immobilization	Association	Dissocition	Run	ka1 (1/(M*s))	kd1 (1/s)	ka2 (1/s)	kd2 (1/s)	KD (M)	BI ([Signal (uRIU)])	Chi2 ([Signal (uRIU)]^2)	Stripping
	PP1α_7-330	32	I3_27-68	3.125-100	180 µl for 180 sec	120 µl for 2 min	4 min	ch1-ch4	238000	0.0271	0.0141	0.00201	1.62e-08	-0.19	0.36
	PP1α_7-330	32	I3_27-68	3.125-100	180 µl for 180 sec	120 µl for 2 min	4 min	ch2-ch4	238000	0.0267	0.0119	0.00189	1.77e-08	0.54	0.3	Data for presentation
	PP1α_7-330	32	I3_27-68	3.125-100	180 µl for 180 sec	120 µl for 2 min	4 min	ch3-ch4	226000	0.0279	0.0114	0.00157	1.71e-08	-0.49	0.33
									234000	0.0272333	0.0124667	0.00182333	1.7e-08	-0.0466667	0.33
									6928.2	0.00061101	0.00143643	0.00022745	7.54983e-10	0.529748	0.03
	PP1 : I327-68 pH-7.0
	Ligand	Ligand conc (nM)	Analyte	Analyte conc (nM)	Ligand immobilization	Association	Dissocition	Run	ka1 (1/(M*s))	kd1 (1/s)	ka2 (1/s)	kd2 (1/s)	KD (M)	BI ([Signal (uRIU)])	Chi2 ([Signal (uRIU)]^2)	Stripping
	PP1α_7-330	32	I3_27-68	3.125-100	180 µl for 180 sec	120 µl for 2 min	4 min	ch1-ch4	287000	0.0306	0.00912	0.00127	1.49e-08	-0.04	0.18	Data for presentation
	PP1α_7-330	32	I3_27-68	3.125-100	180 µl for 180 sec	120 µl for 2 min	4 min	ch2-ch4	254000	0.0273	0.00723	0.00109	1.62e-08	-0.39	0.17
	PP1α_7-330	32	I3_27-68	3.125-100	180 µl for 180 sec	120 µl for 2 min	4 min	ch3-ch4	230000	0.0261	0.00702	0.00106	1.71e-08	0.34	0.14
									257000	0.028	0.00779	0.00114	1.60667e-08	-0.03	0.163333
									28618.2	0.00233024	0.00115659	0.000113578	1.10604e-09	0.365103	0.0208167
	PP1 : I327-68 pH-7.5
	Ligand	Ligand conc (nM)	Analyte	Analyte conc (nM)	Ligand immobilization	Association	Dissocition	Run	ka1 (1/(M*s))	kd1 (1/s)	ka2 (1/s)	kd2 (1/s)	KD (M)	BI ([Signal (uRIU)])	Chi2 ([Signal (uRIU)]^2)	Stripping
	PP1α_7-330	32	I3_27-68	4.69-150	180 µl for 180 sec	120 µl for 2 min	4 min	ch1-ch4	370000	0.0273	0.00765	0.000864	8.32e-09	0.17	0.28
	PP1α_7-330	32	I3_27-68	4.69-150	180 µl for 180 sec	120 µl for 2 min	4 min	ch2-ch4	352000	0.0229	0.00608	0.00086	9.2e-09	1.04	0.12	Data for presentation
	PP1α_7-330	32	I3_27-68	4.69-150	180 µl for 180 sec	120 µl for 2 min	4 min	ch3-ch4	337000	0.0215	0.00587	0.000881	9.58e-09	-0.02	0.18
									353000	0.0239	0.00653333	0.000868333	9.03333e-09	0.396667	0.193333
									16522.7	0.00302655	0.000972745	1.11505e-05	6.46323e-10	0.565184	0.080829

## Sheet: Table1_inhibition
Raw data for the IC50 assays using the phosphorylated peptide H3pT3 and Pi Color Lock reagent in Table 1
Date: 20190927
Absorbance at 635 nm as shown below
I3 1-126 WT
					I3 1-126 (M)
replicates	Low signal control	High signal control	5e-10	1.65e-09	5e-09	1.65e-08	5e-08	1.65e-07	5e-07	1.65e-06	5e-06	1.665e-05
rep1	0.057	0.279	0.32	0.292	0.291	0.288	0.209	0.099	0.073	0.064	0.063	0.061
rep2	0.057	0.293	0.308	0.31	0.297	0.246	0.21	0.104	0.075	0.064	0.065	0.063
rep3	0.059	0.307	0.32	0.256	0.292	0.285	0.233	0.099	0.072	0.067	0.067	0.063
Date: 20210426
Absorbance at 635 nm as shown below
I3 27-68 (PP1 binding domain)					I3 27-68 (M)
replicates	Low signal control	High signal control	5e-10	1.65e-09	5e-09	1.65e-08	5e-08	1.65e-07	5e-07	1.65e-06	5e-06	1.665e-05
rep1	0.026	0.592	0.6	0.503	0.509	0.489	0.414	0.193	0.092	0.071	0.08	0.079
rep2	0.023	0.513	0.542	0.545	0.533	0.492	0.425	0.172	0.072	0.041	0.077	0.064
rep3	0.055	0.57	0.555	0.542	0.585	0.514	0.44	0.191	0.201	0.056	0.085	0.076
rep4	0.034	0.639	0.55	0.602	0.568	0.51	0.459	0.211	0.107	0.078	0.082	0.079
rep5	0.06	0.452	0.46	0.483	0.462	0.447	0.334	0.113	0.066	0.047	0.069	0.069
rep6	0.069	0.459	0.46	0.465	0.444	0.444	0.323	0.126	0.077	0.071	0.072	0.07
rep7	0.049	0.456	0.448	0.454	0.472	0.45	0.326	0.104	0.079	0.049	0.073	0.076
rep8	0.054	0.458	0.46	0.468	0.472	0.47	0.343	0.103	0.067	0.044	0.062	0.04
Date: 20191001
Absorbance at 635 nm as shown below
I3 27-59 (CCC dead)					I3 27-59 (M)
replicates	Low signal control	High signal control	5e-10	1.65e-09	5e-09	1.65e-08	5e-08	1.65e-07	5e-07	1.65e-06	5e-06	1.665e-05
rep1	0.058	0.717	0.76	0.751	0.681	0.778	0.693	0.718	0.588	0.494	0.478	0.472
rep2	0.055	0.766	0.758	0.754	0.715	0.733	0.694	0.645	0.583	0.489	0.481	0.467
rep3	0.057	0.668	0.754	0.738	0.712	0.735	0.72	0.714	0.594	0.517	0.5	0.485
rep4	0.056	0.771	0.763	0.668	0.707	0.69	0.694	0.689	0.603	0.473	0.51	0.507
Date: 20210315
Absorbance at 635 nm as shown below
SCC (I3 27-68 C60S)					SCC (M)
replicates	Low signal control	High signal control	5e-10	1.65e-09	5e-09	1.65e-08	5e-08	1.65e-07	5e-07	1.65e-06	5e-06	1.665e-05
rep1	0.04	0.6	0.628	0.591	0.586	0.592	0.572	0.394	0.235	0.168	0.103	0.084
rep2	0.059	0.579	0.572	0.565	0.568	0.557	0.549	0.384	0.238	0.148	0.115	0.081
rep3	0.059	0.652	0.625	0.608	0.6	0.578	0.573	0.401	0.25	0.155	0.097	0.069
rep4	0.069	0.556	0.578	0.58	0.576	0.561	0.563	0.383	0.229	0.146	0.104	0.067
Date: 20210315
Absorbance at 635 nm as shown below
CSC (I3 27-68 C61S)					CSC (M)
replicates	Low signal control	High signal control	5e-10	1.65e-09	5e-09	1.65e-08	5e-08	1.65e-07	5e-07	1.65e-06	5e-06	1.665e-05
rep1	0.04	0.579	0.539	0.576	0.56	0.56	0.515	0.33	0.147	0.06	0.051	0.072
rep2	0.036	0.583	0.583	0.593	0.572	0.58	0.565	0.311	0.149	0.071	0.055	0.07
rep3	0.056	0.633	0.586	0.598	0.555	0.581	0.547	0.323	0.163	0.054	0.045	0.041
rep4	0.041	0.626	0.663	0.67	0.653	0.63	0.629	0.364	1.844	0.159	0.09	0.09
Date: 20210414
Absorbance at 635 nm as shown below
CCS (I3 27-68 C62S)					CCS (M)
replicates	Low signal control	High signal control	5e-10	1.65e-09	5e-09	1.65e-08	5e-08	1.65e-07	5e-07	1.65e-06	5e-06	1.665e-05
rep1	0.047	0.606	0.618	0.603	0.577	0.591	0.578	0.368	0.175	0.131	0.102	0.08
rep2	0.05	0.617	0.603	0.62	0.607	0.62	0.595	0.382	0.182	0.119	0.09	0.089
rep3	0.07	0.577	0.609	0.613	0.586	0.606	0.608	0.366	0.162	0.111	0.09	0.091
rep4	0.07	0.581	0.599	0.576	0.62	0.622	0.548	0.359	0.181	0.129	0.079	0.078
Date: 20210414
Absorbance at 635 nm as shown below
SCS (I3 27-68 C60S/C62S)					SCS (M)
replicates	Low signal control	High signal control	5e-10	1.65e-09	5e-09	1.65e-08	5e-08	1.65e-07	5e-07	1.65e-06	5e-06	1.665e-05
Rep1	0.047	0.65	0.615	0.686	0.617	0.64	0.616	0.442	0.256	0.193	0.181	0.16
Rep2	0.033	0.665	0.61	0.626	0.614	0.669	0.638	0.408	0.24	0.156	0.181	0.154
Rep3	0.038	0.605	0.584	0.588	0.592	0.589	0.553	0.379	0.211	0.17	0.144	0.146
Rep4	0.059	0.595	0.615	0.593	0.501	0.585	0.541	0.418	0.224	0.174	0.16	0.147
Date: 20210426
Absorbance at 635 nm as shown below
SSC (I3 27-68 C60S/C61S)					SSC (M)
replicates	Low signal control	High signal control	5e-10	1.65e-09	5e-09	1.65e-08	5e-08	1.65e-07	5e-07	1.65e-06	5e-06	1.665e-05
rep1	0.051	0.53	0.527	0.485	0.515	0.533	0.494	0.468	0.3	0.2	0.185	0.184
rep2	0.057	0.562	0.498	0.517	0.492	0.503	0.507	0.456	0.306	0.214	0.194	0.193
rep3	0.066	0.526	0.495	0.527	0.53	0.502	0.518	0.467	0.292	0.19	0.181	0.202
rep4	0.022	0.539	0.565	0.532	0.526	0.503	0.487	0.452	0.286	0.218	0.186	0.168
Date: 20210426
Absorbance at 635 nm as shown below
CSS (I3 27-68 C61S/C62S)					CSS (M)
replicates	Low signal control	High signal control	5e-10	1.65e-09	5e-09	1.65e-08	5e-08	1.65e-07	5e-07	1.65e-06	5e-06	1.665e-05
rep1	0.03	0.584	0.55	0.524	0.538	0.507	0.482	0.298	0.166	0.082	0.1	0.072
rep2	0.026	0.514	0.533	0.572	0.56	0.542	0.516	0.29	0.153	0.088	0.101	0.084
rep3	0.032	0.543	0.552	0.545	0.553	0.511	0.466	0.329	0.178	0.116	0.069	0.071
rep4	0.033	0.554	0.519	0.586	0.55	0.538	0.566	0.311	0.164	0.095	0.103	0.105
Date: 20210318
Absorbance at 635 nm as shown below
SSS (I3 27-68 C60S/C61S/C62S)					SSS (M)
replicates	Low signal control	High signal control	5e-10	1.65e-09	5e-09	1.65e-08	5e-08	1.65e-07	5e-07	1.65e-06	5e-06	1.665e-05
rep1	0.066	0.483	0.524	0.502	0.497	0.503	0.491	0.432	0.335	0.283	0.256	0.225
rep2	0.065	0.496	0.522	0.534	0.535	0.509	0.523	0.448	0.367	0.298	0.266	0.229
rep3	0.066	0.498	0.535	0.543	0.518	0.525	0.52	0.467	0.365	0.298	0.258	0.237
rep4	0.067	0.489	0.531	0.511	0.537	0.525	0.509	0.451	0.35	0.288	0.26	0.24
Date: 11/18/2022
Absorbance at 635 nm as shown below
PP1-C273S					I3 27-68 (M)
replicates	Low signal control	High signal control	5e-10	1.5e-09	5e-09	1.5e-08	5e-08	1.5e-07	5e-07	1.5e-06	5e-06	1.5e-05
rep1	0.069	0.483	0.499	0.48	0.483	0.471	0.397	0.142	0.082	0.07	0.072	0.073
rep2	0.067	0.487	0.493	0.482	0.48	0.471	0.398	0.142	0.081	0.075	0.073	0.071
rep3	0.068	0.493	0.488	0.47	0.487	0.461	0.398	0.144	0.08	0.074	0.073	0.073
rep4	0.067	0.486	0.5	0.481	0.495	0.467	0.399	0.161	0.081	0.073	0.072	0.095
rep5	0.081	0.507	0.537	0.519	0.527	0.521	0.43	0.169	0.094	0.083	0.081	0.078
rep6	0.083	0.526	0.543	0.528	0.535	0.52	0.42	0.171	0.094	0.08	0.078	0.076
rep7	0.082	0.519	0.538	0.518	0.528	0.546	0.441	0.193	0.101	0.08	0.077	0.077
rep8	0.082	0.512	0.53	0.512	0.501	0.512	0.432	0.17	0.089	0.078	0.077	0.076

## Sheet: Figure 1B, 1C and 1G
Figure 1B														Figure 1C																		Figure 1G
PP1α7-330 : I31-126														PP1α7-330 : KAEAI31-126																		PP1α7-330 : I327-68
Time (sec)	Fit_6.25 nM	Fit_12.5 nM	Fit_25 nM	Fit_50 nM	Fit_100 nM	Curve_6.25 nM	Curve_12.5 nM	Curve_25 nM	Curve_50 nM	Curve_100 nM				Time (sec)	Fit_0 nM	Fit_125 nM	Fit_250 nM	Fit_500 nM	Fit_1000 nM	Fit_2000 nM	Fit_4000 nM	Curve_0 nM	Curve_125 nM	Curve_250 nM	Curve_500 nM	Curve_1000 nM	Curve_2000 nM	Curve_4000 nM				Time (sec)	Fit_12.5 nM	Fit_25 nM	Fit_50 nM	Fit_100 nM	Curve_12.5 nM	Curve_25 nM	Curve_50 nM	Curve_100 nM
0	0	0	0	0	0	0.068277	-0.14248	-0.086129	-0.047696	-0.060399				-0.17	0	0	0	0	0	0	0	-0.215768	-0.01147	0.212137	0.16267	-0.133085	0.24257	0.0254838				-0.57	0	0	0	0	-0.195478	-0.237004	0.235234	0.71134
0.2	0	0	0	0	0	0.0051472	-0.29512	0.039731	-0.14088	0.016221				0.03	0	0	0	0	0	0	0	-0.203823	0.00706548	0.281107	0.209267	-0.196078	0.43098	-0.0602487				-0.37	0	0	0	0	-0.22663	-0.336544	0.149929	0.596243
0.4	0	0	0	0	0	-0.079433	-0.31991	0.15572	-0.15045	0.017361				0.23	0	0	0	0	0	0	0	-0.247323	-0.00681302	0.244937	0.103169	-0.137418	0.38062	-0.0236372				-0.17	0	0	0	0	-0.223748	-0.249204	-0.00483599	0.628889
0.6	0	0	0	0	0	-0.055083	-0.3895	0.21399	-0.13915	-0.036569				0.43	0	0	0	0	0	0	0	-0.261283	-0.198753	0.224063	0.0892346	-0.239748	0.28289	0.0384338				0.03	0	0	0	0	-0.27716	-0.325875	-0.060716	0.674734
0.8	0	0	0	0	0	0.014477	-0.33746	0.36855	-0.14244	-0.067919				0.63	0	0	0	0	0	0	0	-0.261526	-0.165892	0.238246	0.189355	-0.304031	0.40471	0.108904				0.23	0	0	0	0	-0.28088	-0.20498	-0.124799	0.672572
1	0	0	0	0	0	0.038927	-0.23306	0.24491	-0.066046	-0.11224				0.83	0	0	0	0	0	0	0	-0.0968682	-0.0662695	0.232237	0.299873	-0.284251	0.51462	0.0974358				0.43	0	0	0	0	-0.340187	-0.217226	-0.102814	0.375643
1.2	0	0	0	0	0	-0.063793	-0.24479	0.19237	-0.035176	-0.081569				1.03	0	0	0	0	0	0	0	-0.0157827	0.0157735	0.163309	0.174012	-0.259471	0.43789	-0.0719047				0.63	0	0	0	0	-0.421314	-0.152115	-0.170472	0.249354
1.4	0	0	0	0	0	-0.095563	-0.056089	0.20377	0.016344	-0.020529				1.23	0	0	0	0	0	0	0	0.0701798	0.102246	0.163815	0.112027	-0.203091	0.264732	-0.123618				0.83	0	0	0	0	-0.496814	-0.0301563	-0.292144	0.211416
1.6	0	0	0	0	0	-0.030573	0.10223	0.15439	-0.049766	-0.17238				1.43	0	0	0	0	0	0	0	0.101453	0.086389	0.0628218	0.0202756	-0.0427273	0.249696	-0.174256				1.03	0	0	0	0	-0.497296	0.0499862	-0.284668	0.202689
1.8	0	0	0	0	0	0.16653	0.3343	0.074311	-0.138	-0.25312				1.63	0	0	0	0	0	0	0	0.12755	0.027367	-0.0568292	-0.122902	0.0936422	0.251746	-0.171759				1.23	0	0	0	0	-0.488117	0.122618	-0.262866	0.185357
2	0	0	0	0	0	0.29084	0.23152	0.042531	-0.14892	-0.31943				1.83	0	0	0	0	0	0	0	0.200837	0.000902476	-0.28707	-0.202742	0.0643097	0.169396	-0.215548				1.43	0	0	0	0	-0.360584	0.0629217	-0.136846	0.141717
2.2	0	0	0	0	0	0.33711	0.2776	0.087791	-0.11642	-0.40333				2.03	0	0	0	0	0	0	0	0.153217	-0.038502	-0.318739	-0.209157	-0.0611213	0.0736386	-0.33501				1.63	0	0	0	0	-0.0386846	-0.150284	-0.285316	0.121464
2.4	0	0	0	0	0	0.4121	0.22309	-0.077399	-0.27935	-0.55543				2.23	0	0	0	0	0	0	0	0.132937	-0.069488	-0.358523	-0.311872	-0.0805358	0.00179959	-0.263768				1.83	0	0	0	0	0.123755	-0.217114	-0.44843	0.0594065
2.6	0	0	0	0	0	0.4238	0.18533	-0.17209	-0.30906	-0.52132				2.43	0	0	0	0	0	0	0	0.198667	0.0497425	-0.412873	-0.290913	-0.0500593	0.0608431	-0.100747				2.03	0	0	0	0	0.099964	-0.163284	-0.367626	-0.0182855
2.8	0	0	0	0	0	0.33254	0.17402	-0.19518	-0.18656	-0.39077				2.63	0	0	0	0	0	0	0	0.183147	0.215252	-0.530783	-0.331129	0.0375787	0.155598	0.0691698				2.23	0	0	0	0	0.193267	-0.116725	-0.164516	-0.0915755
3	0	0	0	0	0	0.31116	0.16973	-0.17694	-0.055096	-0.40459				2.83	0	0	0	0	0	0	0	0.0891068	0.250386	-0.327648	-0.224231	0.144639	0.337982	0.121597				2.43	0	0	0	0	0.0495635	-0.123614	-0.058678	-0.00352551
3.2	0	0	0	0	0	0.17504	0.1682	-0.080129	0.051214	-0.19605				3.03	0	0	0	0	0	0	0	-0.0139032	0.209274	-0.238749	-0.0877799	0.100909	0.401721	0.284267				2.63	0	0	0	0	0.06021	-0.0755543	-0.094504	-0.00722601
3.4	0	0	0	0	0	0.086557	0.17829	-0.12018	0.076564	-0.090059				3.23	0	0	0	0	0	0	0	-0.0340112	0.243023	-0.144541	0.0203071	0.0649787	0.229969	0.347408				2.83	0	0	0	0	0.088994	-0.0217378	-0.20072	0.0803825
3.6	0	0	0	0	0	0.038007	0.15024	-0.21041	-0.011216	-0.090779				3.43	0	0	0	0	0	0	0	0.0435458	0.312438	-0.134261	0.0404401	0.0820332	0.101424	0.337744				3.03	0	0	0	0	0.264694	-0.143906	-0.203488	-0.00730552
3.8	0	0	0	0	0	0.21664	0.021401	-0.24809	-0.010656	-0.058779				3.63	0	0	0	0	0	0	0	-0.00338723	0.297784	-0.103759	0.19345	0.0996622	-0.0712979	0.369812				3.23	0	0	0	0	0.279134	-0.277387	-0.189023	0.215145
4	0	0	0	0	0	0.2543	-0.061549	-0.36421	-0.012596	-0.066209				3.83	0	0	0	0	0	0	0	-0.103715	0.108482	-0.0895937	0.22677	-0.0367413	-0.136429	0.342181				3.43	0	0	0	0	0.292884	-0.282745	-0.182228	0.226884
4.2	0	0	0	0	0	0.17222	0.0026611	-0.2784	0.060654	-0.054279				4.03	0	0	0	0	0	0	0	-0.150417	-0.075246	-0.0853827	0.264204	-0.178241	-0.0957989	0.340092				3.63	0	0	0	0	0.154604	-0.154384	-0.149186	0.159664
4.4	0	0	0	0	0	0.16657	0.0041311	-0.23386	0.11069	0.0010312				4.23	0	0	0	0	0	0	0	-0.104856	-0.17788	-0.0744237	0.29576	-0.316574	0.0580541	0.268012				3.83	0	0	0	0	0.121434	-0.0367143	-0.134206	0.0826745
4.6	0	0	0	0	0	0.11777	-0.023719	-0.20594	0.029554	-0.0093288				4.43	0	0	0	0	0	0	0	-0.0653872	-0.254218	-0.114913	0.19399	-0.421291	0.0170196	0.257426				4.03	0	0	0	0	0.0783545	0.0810857	-0.173321	-0.059957
4.8	0	0	0	0	0	-0.083703	-0.14295	-0.039989	0.083354	-0.084979				4.63	0	0	0	0	0	0	0	-0.0947132	-0.119888	-0.0463857	0.0306001	-0.332031	-0.0374839	0.250303				4.23	0	0	0	0	0.0925305	0.114588	-0.111327	-0.136454
5	0	0	0	0	0	-0.22311	-0.18815	-0.048719	0.12365	-0.028219				4.83	0	0	0	0	0	0	0	-0.0720832	-0.086843	-0.0371027	-0.0883159	-0.269131	-0.247375	0.246805				4.43	0	0	0	0	0.054633	0.196811	-0.105536	-0.119083
5.2	0	0	0	0	0	-0.44429	-0.11297	0.1104	0.16383	0.10931				5.03	0	0	0	0	0	0	0	-0.0588632	-0.04107	-0.0667432	-0.0786954	-0.229951	-0.34968	0.258769				4.63	0	0	0	0	0.068836	0.169916	-0.186159	-0.190079
5.4	0	0	0	0	0	-0.54211	-0.12893	0.061031	0.14398	0.059311				5.23	0	0	0	0	0	0	0	-0.154823	-0.0152675	-0.0371297	-0.117533	-0.256181	-0.2581	0.278879				4.83	0	0	0	0	0.0619614	0.104826	-0.293058	-0.0696365
5.6	0	0	0	0	0	-0.4394	-0.074619	0.078161	0.24734	-0.045409				5.43	0	0	0	0	0	0	0	-0.237451	0.0310245	0.129157	-0.0557509	-0.215581	-0.18812	0.200657				5.03	0	0	0	0	0.264204	0.0482557	-0.1818	-0.238838
5.8	0	0	0	0	0	-0.409	0.046391	0.19409	0.19506	0.032761				5.63	0	0	0	0	0	0	0	-0.195393	0.0552425	0.287537	0.0472756	-0.185451	-0.24606	0.154928				5.23	0	0	0	0	0.200343	0.0411552	-0.213927	-0.363719
6	0	0	0	0	0	-0.46751	0.044271	0.16149	0.39599	-0.18389				5.83	0	0	0	0	0	0	0	-0.319223	0.113022	0.338947	0.205624	-0.163736	-0.199421	0.150291				5.43	0	0	0	0	0.109132	-0.0749738	-0.095186	-0.43036
6.2	0	0	0	0	0	-0.41743	0.027371	-0.0082986	0.13908	-0.41098				6.03	0	0	0	0	0	0	0	-0.320533	0.0783525	0.249733	0.24276	-0.0371503	-0.137741	0.0240893				5.63	0	0	0	0	0.0199269	-0.0933108	-0.083567	-0.428697
6.4	0	0	0	0	0	-0.50878	0.049531	-0.12176	0.068154	-0.45953				6.23	0	0	0	0	0	0	0	-0.161311	0.174994	0.0831073	0.1446	-0.0591028	-0.110184	-0.105787				5.83	0	0	0	0	-0.0893345	0.0519247	0.161879	-0.367496
6.6	0	0	0	0	0	-0.6154	0.033281	-0.18771	0.019224	-0.45522				6.43	0	0	0	0	0	0	0	-0.0464332	0.0438465	-0.125687	0.13765	-0.0918038	-0.109175	-0.0258417				6.03	0	0	0	0	-0.11323	0.0860132	0.266521	-0.242572
6.8	0	0	0	0	0	-0.68086	0.034561	-0.26869	-0.046736	-0.52693				6.63	0	0	0	0	0	0	0	-0.0616242	-0.020165	-0.170913	0.234899	-0.124817	-0.113152	0.0268353				6.23	0	0	0	0	0.135262	-0.00829379	0.286893	-0.302806
7	0	0	0	0	0	-0.54154	0.063701	-0.18219	-0.053826	-0.48545				6.83	0	0	0	0	0	0	0	-0.0298982	-0.048443	-0.180743	0.273429	-0.150501	-0.129186	0.0603223				6.43	0	0	0	0	0.183514	0.0952182	0.201564	-0.275361
7.2	0	0	0	0	0	-0.4591	-0.029149	-0.15621	-0.022476	-0.4916				7.03	0	0	0	0	0	0	0	-0.00995323	-0.061664	-0.197723	0.191894	-0.147139	-0.319881	0.0554548				6.63	0	0	0	0	0.195784	0.170526	0.128493	-0.266543
7.4	0	0	0	0	0	-0.34372	-0.068999	-0.17233	-0.15182	-0.47622				7.23	0	0	0	0	0	0	0	0.0154353	-0.117922	-0.127893	0.0635861	0.00409019	-0.215098	0.0868143				6.83	0	0	0	0	0.0946215	0.0323512	0.121617	-0.394404
7.6	0	0	0	0	0	-0.26739	-0.22728	-0.091929	-0.42634	-0.32242				7.43	0	0	0	0	0	0	0	0.0443863	-0.203225	0.0176368	0.0174356	0.0244372	-0.0642989	0.0470018				7.03	0	0	0	0	0.00688446	-0.0140863	0.172548	-0.471684
7.8	0	0	0	0	0	-0.23827	-0.36113	-0.038159	-0.316	-0.14441				7.63	0	0	0	0	0	0	0	0.0535338	-0.242253	-0.11057	-0.0344224	0.146697	-0.157746	0.0565273				7.23	0	0	0	0	-0.068577	-0.0803078	0.203153	-0.465874
8	0	0	0	0	0	-0.15377	-0.49499	-0.11438	-0.30743	-0.032069				7.83	0	0	0	0	0	0	0	0.0642338	-0.0843865	-0.148594	-0.0595694	0.344823	-0.185563	0.104843				7.43	0	0	0	0	-0.207992	-0.0672428	0.093289	-0.449169
8.2	0	0	0	0	0	-0.045763	-0.61033	-0.16085	-0.35417	-0.0069589				8.03	0	0	0	0	0	0	0	0.197543	-0.0215335	-0.0445472	0.00590858	0.325804	-0.0857829	0.140261				7.63	0	0	0	0	-0.378974	-0.0324073	0.039934	-0.508493
8.4	0	0	0	0	0	0.095947	-0.60944	-0.11027	-0.27388	0.034631				8.23	0	0	0	0	0	0	0	0.239177	0.0536725	-0.0693417	0.0340751	0.193995	0.0165566	0.101652				7.83	0	0	0	0	-0.465318	0.173667	0.033566	-0.563961
8.6	0	0	0	0	0	0.18143	-0.58466	-0.097929	-0.23569	0.037031				8.43	0	0	0	0	0	0	0	0.329744	0.175545	-0.0875552	-0.0377969	0.22925	-0.0290944	0.119924				8.03	0	0	0	0	-0.455056	0.226388	0.080011	-0.819036
8.8	0	0	0	0	0	0.23517	-0.47341	-0.030619	-0.14232	0.18624				8.63	0	0	0	0	0	0	0	0.290908	0.213321	-0.0392187	-0.0715264	0.362296	-0.108304	0.00679084				8.23	0	0	0	0	-0.504127	0.183005	0.063804	-0.701576
9	0	0	0	0	0	0.16727	-0.40974	0.027571	-0.16674	0.16505				8.83	0	0	0	0	0	0	0	0.0534343	0.181406	0.0641568	-0.100598	0.414751	-0.208764	-0.222758				8.43	0	0	0	0	-0.450945	0.0710187	0.021481	-0.682056
9.2	0	0	0	0	0	0.068327	-0.37119	0.015301	-0.17295	0.092851				9.03	0	0	0	0	0	0	0	-0.0772332	0.163773	0.1392	-0.0761629	0.445409	-0.236545	-0.165789				8.63	0	0	0	0	-0.283112	0.0731757	0.011066	-0.54157
9.4	0	0	0	0	0	0.014097	-0.40282	-0.069409	-0.27324	0.086611				9.23	0	0	0	0	0	0	0	-0.0414717	0.165861	0.19785	0.0175421	0.356369	-0.266362	-0.0995362				8.83	0	0	0	0	-0.265266	0.0828157	-0.012942	-0.474566
9.6	0	0	0	0	0	0.0017472	-0.28378	-0.018339	-0.25091	0.15076				9.43	0	0	0	0	0	0	0	0.0195603	0.0674865	0.0158468	-0.0213609	0.0918927	-0.25329	-0.196089				9.03	0	0	0	0	-0.331125	0.0669312	0.053179	-0.484058
9.8	0	0	0	0	0	0.040567	-0.21927	0.070761	-0.27518	0.095631				9.63	0	0	0	0	0	0	0	0.0116688	-0.117908	-0.0488752	0.0158286	0.0360307	-0.231415	-0.158036				9.23	0	0	0	0	-0.318137	0.0272087	0.238564	-0.35651
10	0	0	0	0	0	0.0066472	-0.12828	0.080661	-0.26689	0.057121				9.83	0	0	0	0	0	0	0	0.0310353	-0.066378	0.0818978	0.0848601	-0.0683613	-0.217749	-0.0650352				9.43	0	0	0	0	-0.309686	0.0897797	0.405078	-0.132903
10.2	0	0	0	0	0	-0.18578	-0.002079	0.019941	-0.21423	0.074131				10.03	0	0	0	0	0	0	0	0.0166583	-0.034038	0.186896	0.0691201	-0.141873	-0.225131	-0.0448532				9.63	0	0	0	0	-0.235376	0.157477	0.481751	0.020863
10.4	0	0	0	0	0	-0.21855	0.10795	0.050071	-0.12527	0.020681				10.23	0	0	0	0	0	0	0	-0.116013	-0.0465265	0.260878	0.0360601	-0.162473	-0.101374	-0.0393762				9.83	0	0	0	0	-0.067546	0.210677	0.38648	0.0740205
10.6	0	0	0	0	0	-0.20485	0.079511	-0.0061386	-0.21169	-0.040979				10.43	0	0	0	0	0	0	0	-0.125383	0.0133095	0.211415	-0.0101599	-0.18199	-0.0361684	-0.0712897				10.03	0	0	0	0	0.00200395	0.213586	0.390506	0.0760955
10.8	0	0	0	0	0	-0.080223	0.25354	-0.0014086	-0.19642	-0.056279				10.63	0	0	0	0	0	0	0	-0.0296232	0.075676	0.135293	-0.0490244	-0.0640558	-0.0914394	-0.111335				10.23	0	0	0	0	-0.055824	0.297568	0.310302	0.0295395
11	0	0	0	0	0	-0.095083	0.29468	0.048341	-0.12321	0.032341				10.83	0	0	0	0	0	0	0	-0.00563323	0.128111	0.0869468	-0.0101679	0.15258	-0.0359084	-0.0748387				10.43	0	0	0	0	-0.133378	0.164856	0.195521	-0.00448851
11.2	0	0	0	0	0	-0.081203	0.35336	0.17585	0.058054	0.17722				11.03	0	0	0	0	0	0	0	-0.000323232	0.150101	0.165309	0.0754561	0.274859	-0.0461619	0.0958653				10.63	0	0	0	0	-0.222056	0.0274387	0.154034	0.09878
11.4	0	0	0	0	0	0.20307	0.34187	0.28019	0.21864	0.20932				11.23	0	0	0	0	0	0	0	0.0105823	0.049309	0.0862893	0.14425	0.468839	-0.0290704	0.132979				10.83	0	0	0	0	-0.157401	-0.106073	0.073354	0.234328
11.6	0	0	0	0	0	0.27379	0.14472	0.26772	0.31783	0.14194				11.43	0	0	0	0	0	0	0	-0.198171	0.0110225	0.0464593	0.12376	0.473172	0.0111296	0.0670178				11.03	0	0	0	0	-0.0464291	-0.226069	0.066645	0.217949
11.8	0	0	0	0	0	0.34612	0.10552	0.31208	0.45174	0.17608				11.63	0	0	0	0	0	0	0	-0.146467	-0.0395975	-0.0263532	0.00728008	0.318334	0.00465559	-0.0294987				11.23	0	0	0	0	-0.0126176	-0.140796	0.211054	0.125095
12	0	0	0	0	0	0.40596	0.17628	0.22839	0.73009	0.26482				11.83	0	0	0	0	0	0	0	-0.0312512	-0.0319825	0.0342668	-0.0836499	0.290698	0.0441561	-0.158978				11.43	0	0	0	0	-0.016522	-0.0246843	0.256584	0.117574
12.2	0	0	0	0	0	0.37922	0.15925	0.21116	0.82443	0.20614				12.03	0	0	0	0	0	0	0	-0.0440102	-0.075972	0.165747	-0.15278	0.270891	0.0901961	-0.209387				11.63	0	0	0	0	0.072744	0.0625612	0.370499	0.160624
12.4	0	0	0	0	0	0.3033	0.1088	0.095371	0.72317	0.052461				12.23	0	0	0	0	0	0	0	-0.0414572	0.043143	0.233096	-0.00200992	0.154224	0.0504111	-0.0462462				11.83	0	0	0	0	0.221084	0.0395307	0.289863	0.100074
12.6	0	0	0	0	0	0.38125	0.072941	-0.019459	0.59	-0.020489				12.43	0	0	0	0	0	0	0	-0.0305407	0.0455385	0.156753	0.0314686	-0.0209708	-0.0356704	0.0680783				12.03	0	0	0	0	0.214854	0.0252542	0.176199	0.147704
12.8	0	0	0	0	0	0.31566	-0.024999	-0.16502	0.34863	-0.16929				12.63	0	0	0	0	0	0	0	-0.115763	0.0473825	0.226735	-0.0713149	-0.0040838	0.0138496	0.232801				12.23	0	0	0	0	0.121414	-0.0366888	-0.025236	0.157754
13	0	0	0	0	0	0.13807	-0.21134	-0.36877	0.10824	-0.40729				12.83	0	0	0	0	0	0	0	-0.1199	0.0259525	0.223939	-0.0335099	-0.0316643	-0.0430104	0.206226				12.43	0	0	0	0	-0.00674605	-0.0918558	-0.087046	0.320154
13.2	0	0	0	0	0	0.13471	-0.28621	-0.49492	-0.12215	-0.65017				13.03	0	0	0	0	0	0	0	-0.0630397	0.0266625	0.191394	0.0280346	-0.0189368	-0.0815204	0.0549928				12.63	0	0	0	0	-0.116886	-0.131771	-0.194106	0.381824
13.4	0	0	0	0	0	0.055857	-0.26982	-0.53676	-0.21241	-0.60965				13.23	0	0	0	0	0	0	0	-0.0580177	0.104664	0.116127	-0.0113299	0.0039887	-0.0742004	0.00157033				12.83	0	0	0	0	-0.071446	-0.219745	-0.24789	0.453052
13.6	0	0	0	0	0	-0.044833	-0.29907	-0.50462	-0.19439	-0.55522				13.43	0	0	0	0	0	0	0	0.0139878	0.1378	0.0494668	-0.00928992	0.0977887	-0.0667789	0.00466083				13.03	0	0	0	0	-0.010206	-0.17836	-0.062757	0.436016
13.8	0	0	0	0	0	-0.0048028	-0.3105	-0.51523	-0.21881	-0.37963				13.63	0	0	0	0	0	0	0	0.0723848	0.249078	0.0600768	-0.0499899	0.109189	-0.0319429	-0.00668667				13.23	0	0	0	0	0.064494	-0.16974	-0.051876	0.382354
14	0	0	0	0	0	0.10361	-0.29208	-0.44519	-0.23133	-0.16473				13.83	0	0	0	0	0	0	0	0.21396	0.272431	0.0656098	-0.197701	0.0195862	0.0812231	-0.0505877				13.43	0	0	0	0	0.242381	-0.155886	0.0815175	0.354143
14.2	0	0	0	0	0	0.085697	-0.17105	-0.38337	-0.2494	-0.044989				14.03	0	0	0	0	0	0	0	0.26116	0.167429	0.0253668	-0.362491	-0.206277	0.00389559	-0.0310307				13.63	0	0	0	0	0.234784	-0.0168608	0.106974	0.393247
14.4	0	0	0	0	0	-0.019343	-0.187	-0.32896	-0.18568	-0.021659				14.23	0	0	0	0	0	0	0	0.17173	0.105486	0.0590238	-0.305244	-0.0796868	-0.0555719	-0.0156407				13.83	0	0	0	0	0.245324	0.0937857	0.036841	0.329117
14.6	0	0	0	0	0	-0.023523	-0.16364	-0.34791	-0.18635	-0.077149				14.43	0	0	0	0	0	0	0	0.0649608	-0.16587	-0.0946242	-0.156228	0.0941087	-0.157072	0.00477633				14.03	0	0	0	0	0.234136	0.0446757	0.12269	0.277364
14.8	0	0	0	0	0	-0.11819	-0.296	-0.43164	-0.31486	-0.14189				14.63	0	0	0	0	0	0	0	-0.12727	-0.276523	-0.156403	0.0226181	0.138439	-0.235403	0.127067				14.23	0	0	0	0	0.242954	-0.0378143	0.066267	0.251379
15	0	0	0	0	0	-0.16568	-0.3152	-0.37629	-0.31472	-0.10819				14.83	0	0	0	0	0	0	0	-0.221999	-0.179832	-0.00944319	0.15559	0.258164	-0.253224	0.251853				14.43	0	0	0	0	0.311337	-0.0155343	-0.040544	0.234651
15.2	0	0	0	0	0	-0.16177	-0.2181	-0.36515	-0.25988	-0.044379				15.03	0	0	0	0	0	0	0	-0.2294	-0.108393	0.00595681	0.23291	0.283099	-0.134957	0.234992				14.63	0	0	0	0	0.442278	-0.00765429	0.0190005	0.204131
15.4	0	0	0	0	0	0.0086872	-0.12762	-0.10071	-0.067086	0.011551				15.23	0	0	0	0	0	0	0	-0.295873	0.00516747	-0.0437832	0.21569	0.43772	-0.0555879	0.1494				14.83	0	0	0	0	0.504042	0.0486757	0.135533	0.234355
15.6	0	0	0	0	0	-0.1051	-0.0083989	0.022371	0.13879	0.1363				15.43	0	0	0	0	0	0	0	-0.139553	-0.037494	-0.0702662	0.30095	0.486869	-0.0130404	0.0680293				15.03	0	0	0	0	0.520014	0.143894	0.151058	0.251681
15.8	0	0	0	0	0	-0.17519	0.080481	0.29337	0.17631	0.36139				15.63	0	0	0	0	0	0	0	0.0150698	0.0350215	-0.0593542	0.29314	0.614932	0.0686996	0.125074				15.23	0	0	0	0	0.697464	0.175316	0.294832	0.183961
16	0	0	0	0	0	-0.1517	0.21714	0.50052	0.28088	0.45553				15.83	0	0	0	0	0	0	0	0.0159268	0.126271	-0.123408	0.151433	0.65517	0.15907	0.242872				15.43	0	0	0	0	0.500204	0.231576	0.325274	0.169197
16.2	0	0	0	0	0	-0.018223	0.32391	0.57659	0.409	0.51133				16.03	0	0	0	0	0	0	0	0.0392123	0.161758	0.0226243	-0.0260259	0.432401	0.0751096	0.119919				15.63	0	0	0	0	0.463818	0.233665	0.319821	0.255196
16.4	0	0	0	0	0	0.069397	0.31915	0.69332	0.36619	0.52136				16.23	0	0	0	0	0	0	0	0.136727	0.11282	0.245477	0.0583461	0.20158	-0.00929192	-0.0379592				15.83	0	0	0	0	0.42481	0.0827232	0.268684	0.236258
16.6	0	0	0	0	0	0.012927	0.37889	0.64205	0.25759	0.42511				16.43	0	0	0	0	0	0	0	0.221262	0.0243085	0.262679	0.0898701	0.0998272	0.0626206	-0.0674782				16.03	0	0	0	0	0.383641	-0.122276	0.175944	0.25184
16.8	0	0	0	0	0	-0.090803	0.28516	0.57496	0.10989	0.39223				16.63	0	0	0	0	0	0	0	0.0968478	-0.050713	0.108877	-0.00587842	0.0590942	0.127579	-0.143512				16.23	0	0	0	0	0.322411	-0.0757413	0.055594	0.162225
17	0	0	0	0	0	-0.1149	0.25691	0.59715	0.049964	0.39116				16.83	0	0	0	0	0	0	0	-0.00649523	-0.0482835	-0.000223194	-0.134409	-0.175791	0.172036	-0.188219				16.43	0	0	0	0	0.152384	0.0263147	-0.0492665	0.112398
17.2	0	0	0	0	0	-0.097133	0.36417	0.61634	0.086964	0.35261				17.03	0	0	0	0	0	0	0	0.0322253	-0.0123255	-0.181843	-0.172687	-0.282584	0.118849	-0.202294				16.63	0	0	0	0	0.177672	0.00380721	-0.215151	-0.0374755
17.4	0	0	0	0	0	-0.042453	0.35298	0.53788	0.099834	0.20848				17.23	0	0	0	0	0	0	0	0.0668213	-0.125375	-0.150783	-0.136514	-0.288251	0.160117	-0.228824				16.83	0	0	0	0	-0.027966	-0.0192688	-0.417476	-0.079384
17.6	0	0	0	0	0	0.030977	0.30956	0.41099	0.063434	0.073021				17.43	0	0	0	0	0	0	0	0.0665253	-0.140338	-0.0159032	-0.140392	-0.169073	0.155626	-0.244196				17.03	0	0	0	0	-0.26013	0.0205527	-0.511786	-0.158972
17.8	0	0	0	0	0	-0.069773	0.46857	0.57903	0.18601	0.32591				17.63	0	0	0	0	0	0	0	0.113498	-0.0665675	0.0651738	-0.156291	-0.0876063	0.173073	-0.134386				17.23	0	0	0	0	-0.292233	0.100646	-0.365916	-0.075721
18	0	0	0	0	0	-0.18228	0.47724	0.38334	0.17437	0.48241				17.83	0	0	0	0	0	0	0	0.135569	0.0419235	-0.0469697	-0.146256	-0.0757018	0.0926021	0.0402218				17.43	0	0	0	0	-0.309026	0.0663707	-0.302047	-0.039263
18.2	0	0	0	0	0	-0.062853	0.30699	0.18333	0.052324	0.47594				18.03	0	0	0	0	0	0	0	0.0634308	-0.00400103	-0.0699932	-0.0715629	-0.0226308	0.145715	0.0545223				17.63	0	0	0	0	-0.324116	-0.0571703	-0.146543	0.0543235
18.4	0	0	0	0	0	-0.036903	0.1445	-0.013089	-0.0073864	0.47053				18.23	0	0	0	0	0	0	0	-0.0376132	-0.151494	0.0115618	0.0209206	-0.123035	0.25746	-0.0594492				17.83	0	0	0	0	-0.289506	-0.0735353	-0.037132	0.072055
18.6	0	0	0	0	0	0.050377	0.081661	-0.086639	-0.028436	0.43521				18.43	0	0	0	0	0	0	0	-0.0405632	-0.189098	-0.00209719	0.0388856	-0.27931	0.254894	-0.104276				18.03	0	0	0	0	-0.260996	-0.102234	-0.00804499	0.215151
18.8	0	0	0	0	0	0.11346	0.21679	-0.11918	-5.6451e-05	0.48218				18.63	0	0	0	0	0	0	0	0.0233123	-0.134777	-0.0713472	-0.141498	-0.42376	0.225582	-0.0142327				18.23	0	0	0	0	-0.188656	-0.0925473	-0.00543398	0.303935
19	0	0	0	0	0	0.13025	0.25959	-0.1526	0.023024	0.41705				18.83	0	0	0	0	0	0	0	0.0448518	-0.121353	-0.0488637	-0.241542	-0.542372	0.1276	-0.242828				18.43	0	0	0	0	-0.123653	0.0609987	-0.0755605	0.372655
19.2	0	0	0	0	0	0.063097	0.30595	-0.13748	0.036294	0.60725				19.03	0	0	0	0	0	0	0	0.0755673	-0.129205	-0.205049	-0.196902	-0.574782	0.0591971	-0.414722				18.63	0	0	0	0	-0.0988921	0.163972	-0.220086	0.384942
19.4	0	0	0	0	0	0.28824	0.3474	-0.194	0.085314	0.39498				19.23	0	0	0	0	0	0	0	0.0895363	-0.167249	-0.184653	-0.168864	-0.489107	0.0351676	-0.433305				18.83	0	0	0	0	-0.191343	0.00892021	-0.225816	0.389123
19.6	0	0	0	0	0	0.48229	0.34344	-0.19529	0.15113	0.37306				19.43	0	0	0	0	0	0	0	0.176358	-0.230422	-0.123213	-0.178916	-0.383532	-0.0664089	-0.441603				19.03	0	0	0	0	-0.221619	0.0622702	-0.155806	0.453356
19.8	0	0	0	0	0	0.70976	0.43387	-0.11749	0.19823	0.55619				19.63	0	0	0	0	0	0	0	0.31033	-0.328678	-0.0478732	-0.196853	-0.148354	-0.183108	-0.549581				19.23	0	0	0	0	-0.233036	-0.0306558	-0.095733	0.503121
20	0	0	0	0	0	0.53208	0.28585	-0.29401	-0.050566	0.44647				19.83	0	0	0	0	0	0	0	0.310697	-0.347905	-0.0464492	-0.0582909	-0.0124563	-0.263262	-0.530253				19.43	0	0	0	0	-0.215168	-0.0955343	-0.219767	0.431777
20.2	0	0	0	0	0	0.36245	0.46444	-0.074479	0.082654	0.57671				19.9998	0	0	0	0	0	0	0	0.247627	-0.169579	-0.0841357	-0.00701992	0.0112172	-0.35429	-0.438294				19.63	0	0	0	0	-0.249049	-0.110364	-0.341914	0.399744
20.4	0	0	0	0	0	0.36892	0.51857	0.10063	0.14618	0.57498				20	0	0	0	0	0	0	0	0.0972598	0.0123655	-0.110994	0.0289116	0.102109	-0.528445	-0.481207				19.83	0	0	0	0	-0.10171	-0.107073	-0.524605	0.319864
20.6	0	0	0	0	0	0.49975	0.6029	0.17969	0.22678	0.49667				20.03	0	0.000929828	0.00185963	0.00371918	0.00743798	0.0148745	0.0297431	0.123634	-0.020467	-0.0418067	-0.0367659	0.0631577	-0.382884	-0.323885				20.03	0	0	0	0	-0.083646	0.0445642	-0.694623	0.263614
20.8	0	0	0	0	0	0.35789	0.53212	0.15701	0.23448	0.37017				20.23	0	0.00711207	0.0142228	0.0284402	0.0568588	0.113631	0.226918	0.150065	-0.201927	-0.143907	0.0900531	0.125014	-0.391563	0.361976				20.23	0	0	0	0	0.016144	0.181326	-0.714983	0.324533
21	0	0	0	0	0	0.31894	0.45843	0.10871	0.12752	0.27505				20.43	0	0.0132656	0.0265266	0.0530343	0.105993	0.211686	0.422175	0.135576	-0.22311	-0.167413	0.12663	0.289206	-0.929551	0.653463				20.43	0	0	0	0	0.0572115	0.138504	-0.563056	0.278761
21.2	0	0	0	0	0	0.060247	0.32616	0.061361	-0.031216	0.085311				20.63	0	0.0193906	0.0387712	0.0775022	0.154844	0.309045	0.615533	0.0707793	-0.194612	-0.102656	0.211577	0.588068	-0.686531	0.773929				20.63	0	0	0	0	0.095149	0.191589	-0.365569	0.215898
21.4	0	0	0	0	0	-0.051893	0.3456	0.16011	-0.13271	0.061441				20.83	0	0.0254872	0.050957	0.101844	0.203411	0.405712	0.807011	-0.0603172	-0.22505	-0.0133422	0.314055	0.822767	-0.0101134	0.970745				20.83	0	0	0	0	0.149627	0.321591	-0.106216	0.135447
21.6	0	0	0	0	0	-0.19482	0.29223	0.18634	-0.13293	0.097311				21.03	0	0.0315555	0.0630843	0.126062	0.251697	0.501692	0.996626	-0.297202	-0.0942065	0.101251	0.272007	0.908376	0.350922	0.695506				21.03	0	0	0	0	0.178205	0.43977	0.024604	0.062159
21.8	0	0	0	0	0	-0.17283	0.14246	0.19347	-0.1191	0.035531				21.23	0	0.0375957	0.0751533	0.150155	0.299703	0.596991	1.1844	-0.236718	-0.0156455	0.237408	0.615126	0.735171	0.473379	0.559755				21.23	0	0	0	0	0.098452	0.39559	0.146474	0.00431949
22	0	0	0	0	0	-0.042173	-0.031029	-0.0062486	-0.13381	-0.11828				21.43	0	0.0436078	0.0871643	0.174124	0.347432	0.691612	1.37034	-0.110093	-0.244424	0.146976	0.599728	0.696809	0.472382	1.02674				21.43	0	0	0	0	0.0136079	0.405742	0.203044	0.104792
22.2	0	0	0	0	0	-0.0047828	-0.062269	-0.048389	-0.019676	-0.068379				21.63	0	0.049592	0.0991177	0.19797	0.394884	0.785561	1.55448	0.173851	-0.388553	-0.12664	0.508698	0.526748	0.790571	1.39696				21.63	0	0	0	0	0.090857	0.200348	0.084009	0.196312
22.4	0	0	0	0	0	0.010877	-0.16774	0.018221	0.018314	-0.27938				21.83	0	0.0555485	0.111014	0.221694	0.442061	0.878843	1.73682	0.0460418	-0.0342615	-0.0721377	0.361789	0.621158	0.980083	2.30215				21.83	0	0	0	0	0.122104	0.144112	-0.124877	0.354706
22.6	0	0	0	0	0	-0.095293	-0.055139	0.095001	0.11577	-0.47992				22.03	0	0.0614773	0.122852	0.245296	0.488965	0.971462	1.9174	-0.514616	-0.0271735	-0.0354477	0.169637	0.586748	1.34005	2.61728				22.03	0	0	0	0	0.048303	-0.0695703	-0.058926	0.538006
22.8	0	0	0	0	0	-0.27953	0.036291	0.14162	0.22696	-0.45973				22.23	0	0.0673786	0.134634	0.268777	0.535597	1.06342	2.09621	-0.668177	0.106245	0.206983	-0.0542499	0.59517	1.19689	3.15287				22.23	0	0	0	0	-0.092939	-0.0542898	0.111894	0.627051
23	0	0	0	0	0	-0.25025	-0.014239	0.030671	0.27241	0.18151				22.43	0	0.0732525	0.146359	0.292138	0.58196	1.15473	2.27329	-0.375725	0.175339	0.0310953	0.288163	0.865055	1.52698	3.00096				22.43	0	0	0	0	-0.115948	0.0355652	0.234374	0.622457
23.2	0	0	0	0	0	-0.38176	0.017271	0.0027514	0.27979	0.14867				22.63	0	0.0790992	0.158028	0.315378	0.628054	1.24539	2.44864	-0.0859462	0.175456	0.345074	0.350813	1.08237	1.61133	2.85593				22.63	0	0	0	0	-0.138925	0.164728	0.32871	0.659219
23.4	0	0	0	0	0	-0.34532	-0.24363	-0.3104	0.13332	-0.53812				22.83	0	0.0849187	0.169641	0.338499	0.673881	1.3354	2.62229	0.109095	0.0694575	0.481129	0.430509	1.26716	1.27214	3.26813				22.83	0	0	0	0	-0.272737	0.157651	0.306965	0.711781
23.6	0	0	0	0	0	-0.15307	-0.16842	-0.36394	0.33556	-0.71261				23.03	0	0.0907113	0.181198	0.361502	0.719442	1.42478	2.79425	0.253504	0.270413	0.485697	0.237037	1.37686	1.66705	3.66259				22.9998	0	0	0	0	-0.186151	0.313011	0.229714	0.897486
23.8	0	0	0	0	0	-0.35059	-0.2867	-0.44954	-0.062867	-0.87713				23.23	0	0.0964769	0.1927	0.384386	0.76474	1.51352	2.96454	0.162146	0.274936	0.668315	0.288168	1.31557	1.59476	3.99659				23	0.1	0.1	0.1	0.1	0.112366	0.675925	0.145009	1.01521
24	0	0	0	0	0	-0.61219	-0.11505	-0.49986	-0.22262	-0.85365				23.43	0	0.102216	0.204146	0.407153	0.809776	1.60163	3.13317	0.0548558	0.340525	0.710126	0.481696	1.33286	1.12892	3.87465				23.03	0.10328	0.105439	0.109852	0.122143	0.261407	0.675759	0.060611	1.19014
24.2	0	0	0	0	0	-0.75795	-0.013009	-0.44954	-0.17986	-0.61237				23.63	0	0.107928	0.215537	0.429803	0.85455	1.68912	3.30016	-0.00472123	0.498855	0.542738	0.795562	1.28054	1.22563	4.19065				23.23	0.125076	0.141565	0.175239	0.268831	0.365846	0.609498	0.088281	1.50893
24.4	0	0	0	0	0	-0.3218	0.15503	-0.38742	-0.092287	-0.60522				23.83	0	0.113614	0.226874	0.452337	0.899066	1.77598	3.46553	-0.11172	0.488868	0.361302	1.07292	1.23148	1.45093	3.94201				23.43	0.146754	0.177468	0.240117	0.413915	0.253608	0.615844	0.296256	1.73803
24.6	0	0	0	0	0	-0.16053	0.13173	-0.42437	-0.24143	-1.0955				24.03	0	0.119273	0.238156	0.474755	0.943324	1.86222	3.62929	-0.10694	0.266787	0.333065	1.20979	1.25792	2.05526	4.30708				23.63	0.168315	0.213147	0.30449	0.557415	0.0542855	0.582111	0.494645	1.8759
24.8	0	0	0	0	0	-0.12852	0.25473	-0.23933	0.012003	-0.89261				24.23	0	0.124906	0.249384	0.497058	0.987325	1.94786	3.79145	-0.145879	0.404114	0.347569	1.25196	1.25708	2.24193	4.6463				23.83	0.189759	0.248607	0.368364	0.69935	-0.153849	0.531282	0.613617	1.86092
25	0	0	0	0	0	-0.069473	0.22368	-0.090969	0.096573	-1.0319				24.43	0	0.130513	0.260558	0.519247	1.03107	2.03288	3.95204	-0.0153112	0.359463	0.308341	1.17632	1.15318	2.5747	5.00477				24.03	0.211088	0.283847	0.431743	0.839739	-0.300059	0.276086	0.79245	1.92394
25.2	0	0	0	0	0	-0.037763	0.30517	0.078431	0.58529	-0.60249				24.63	0	0.136094	0.271678	0.541321	1.07456	2.1173	4.11107	0.0348948	0.334938	0.330309	1.04448	1.22525	2.56854	4.90421				24.23	0.232303	0.318871	0.494632	0.978601	-0.217537	0.13759	0.825077	1.91934
25.4	0	0	0	0	0	-0.14253	0.18043	0.0068814	0.53289	-0.94044				24.83	0	0.141649	0.282745	0.563283	1.11781	2.20112	4.26855	0.0279558	0.465113	0.393188	1.112	1.38923	2.63645	4.99033				24.43	0.253404	0.353679	0.557036	1.11595	-0.177026	0.194866	0.705989	1.75102
25.6	0	0	0	0	0	-0.28063	-0.051749	-0.11474	0.17064	-1.026				25.03	0	0.147179	0.293759	0.585131	1.1608	2.28435	4.4245	0.0856538	0.510572	0.537887	1.29473	1.62481	2.64055	5.30667				24.63	0.274392	0.388274	0.618959	1.25182	-0.064548	0.223006	0.785325	2.12728
25.8	0	0	0	0	0	-0.23731	-0.028379	-0.13599	0.19523	-0.44851				25.23	0	0.152682	0.304719	0.606868	1.20354	2.36698	4.57893	0.0320533	0.550319	0.750877	1.31885	1.74085	2.7853	5.41231				24.83	0.295269	0.422657	0.680405	1.38621	0.0155855	0.0873457	0.861041	2.31946
26	0	0	0	0	0	-0.51693	0.23477	0.029181	0.29218	-0.10563				25.43	0	0.158161	0.315628	0.628493	1.24603	2.44903	4.73186	0.00876677	0.575795	0.855543	1.41515	1.89415	3.03151	5.5539				25.03	0.316034	0.456831	0.74138	1.51914	-0.00464304	0.138666	0.979597	2.38387
26	0.1	0.1	0.1	0.1	0.1	-0.49907	0.087201	-0.053359	0.46131	0.038861				25.63	0	0.163613	0.326483	0.650007	1.28828	2.53049	4.88331	0.0155528	0.515976	0.833372	1.51143	1.83285	3.25146	5.75851				25.23	0.33669	0.490797	0.801887	1.65064	-0.196242	0.152286	1.1786	2.57645
26	0.1	0.1	0.1	0.1	0.1	-0.279	-0.1155	-0.12787	0.303	0.046331				25.83	0	0.169041	0.337287	0.67141	1.33029	2.61138	5.03328	0.165085	0.585972	0.921008	1.53756	1.87966	3.41365	5.7947				25.43	0.357236	0.524556	0.861931	1.78072	-0.21646	0.340236	1.37597	2.77046
26.2	0.11282	0.12388	0.14159	0.1752	0.24497	-0.21247	-0.075649	0.045111	0.19706	0.072501				26.03	0	0.174443	0.348038	0.692704	1.37205	2.69169	5.18179	0.0972288	0.559627	0.967336	1.36584	1.9716	3.81886	5.64229				25.63	0.377674	0.55811	0.921517	1.9094	-0.20226	0.455077	1.48597	2.99966
26.4	0.12556	0.1476	0.18288	0.24977	0.38841	-0.085723	0.10378	0.30626	0.14054	0.2221				26.23	0	0.17982	0.358738	0.713888	1.41357	2.77143	5.32885	-0.0292077	0.493908	0.826153	1.32435	1.98951	3.82863	5.54188				25.83	0.398005	0.591462	0.980649	2.03669	-0.111399	0.456092	1.67649	3.12283
26.6	0.13822	0.17116	0.22386	0.32371	0.53033	0.11835	0.30349	0.65923	0.32161	0.27732				26.43	0	0.185172	0.369387	0.734964	1.45484	2.85061	5.47449	-0.0139627	0.522221	0.746994	1.34188	1.79422	3.77007	5.57517				26.03	0.418229	0.624613	1.03933	2.16262	-0.182799	0.519655	1.78632	3.34868
26.8	0.15079	0.19456	0.26454	0.39702	0.67075	0.23607	0.48199	0.95939	0.49397	0.38131				26.63	0	0.1905	0.379984	0.755931	1.49588	2.92922	5.61871	-0.0582127	0.588434	0.747601	1.43355	1.70899	3.64366	6.0263				26.23	0.438347	0.657563	1.09757	2.28719	-0.234506	0.61506	1.97108	3.38259
27	0.16328	0.2178	0.30492	0.46972	0.8097	0.36683	0.50081	0.90155	0.38668	0.43319				26.83	0	0.195802	0.390531	0.776791	1.53669	3.00727	5.76153	-0.0551957	0.628592	0.675027	1.36535	1.70977	3.75166	6.34181				26.43	0.45836	0.690316	1.15536	2.41043	-0.018126	0.768031	2.1006	3.34023
27.2	0.17569	0.24088	0.34501	0.54182	0.94718	0.42256	0.50964	0.82445	0.31399	0.5981				27.03	0	0.20108	0.401027	0.797543	1.57725	3.08477	5.90296	-0.0630687	0.674462	0.763437	1.34316	1.63247	3.97954	6.8115				26.63	0.478269	0.722873	1.21272	2.53234	0.157024	0.746403	2.14247	3.37099
27.4	0.18802	0.26381	0.38481	0.61331	1.0832	0.29363	0.54738	0.72865	0.49381	0.83032				27.23	0	0.206334	0.411472	0.818189	1.61758	3.16172	6.04301	-0.0919612	0.754546	0.784512	1.28242	1.60477	4.2035	6.99977				26.83	0.498074	0.755235	1.26964	2.65296	0.230872	0.738464	2.15104	3.5827
27.6	0.20027	0.28658	0.42431	0.6842	1.2178	0.31168	0.58617	0.68388	0.72837	1.036				27.43	0	0.211563	0.421867	0.838729	1.65768	3.23812	6.1817	-0.0706072	0.754027	0.757713	1.26845	1.7636	4.04338	6.83223				27.03	0.517778	0.787404	1.32614	2.77229	0.241445	0.661974	2.09783	3.60934
27.8	0.21244	0.3092	0.46353	0.7545	1.351	0.39947	0.58539	0.76091	0.87391	1.2265				27.63	0	0.216768	0.432213	0.859164	1.69754	3.31398	6.31904	-0.0119282	0.736115	0.816116	1.48243	1.98586	3.82482	6.80793				27.23	0.537379	0.819382	1.38221	2.89034	0.2514	0.596826	2.08562	3.56646
28	0.22453	0.33167	0.50247	0.82422	1.4828	0.39167	0.55153	0.72083	1.0225	1.4306				27.83	0	0.221949	0.442508	0.879494	1.73718	3.3893	6.45505	0.0530178	0.729917	0.780821	1.60376	2.03834	4.03595	7.02822				27.43	0.556879	0.85117	1.43786	3.00714	0.282144	0.561504	2.03458	3.56672
28.2	0.23655	0.35398	0.54112	0.89335	1.6133	0.41019	0.51418	0.57016	1.1062	1.535				28.03	0	0.227105	0.452754	0.899719	1.77658	3.46408	6.58973	0.0453658	0.650239	0.717517	1.59665	2.11979	3.991	6.95449				27.63	0.57628	0.882769	1.49309	3.12269	0.448491	0.663445	2.06249	3.54342
28.4	0.24849	0.37615	0.57949	0.96191	1.7423	0.37802	0.66341	0.64302	1.3109	1.7502				28.23	0	0.232238	0.462951	0.919841	1.81576	3.53833	6.7231	-0.0520742	0.561072	0.785626	1.57625	2.21033	3.75123	6.90321				27.83	0.595581	0.914182	1.54791	3.23702	0.568264	0.792106	2.03564	3.61255
28.6	0.26035	0.39817	0.61759	1.0299	1.8701	0.234	0.78475	0.72489	1.3957	1.9031				28.43	0	0.237347	0.473099	0.939859	1.85471	3.61206	6.85518	-0.146408	0.579798	0.750093	1.52124	2.39207	3.72875	7.28777				28.03	0.614783	0.94541	1.60232	3.35014	0.626791	0.945406	2.10581	3.6396
28.8	0.27213	0.42004	0.65541	1.0973	1.9965	0.16624	0.85305	0.71588	1.4688	2.1418				28.63	0	0.242433	0.483198	0.959775	1.89343	3.68526	6.98597	-0.0897772	0.584565	0.795089	1.63461	2.55514	3.92934	7.36326				28.23	0.633887	0.976454	1.65632	3.46206	0.764938	1.02505	2.06912	4.27007
29	0.28384	0.44177	0.69296	1.1642	2.1215	0.16032	0.86203	0.78444	1.5106	2.2233				28.83	0	0.247494	0.493249	0.979588	1.93193	3.75794	7.11549	-0.148895	0.65578	1.01198	1.66867	2.66946	4.10106	7.55215				28.43	0.652895	1.00732	1.70993	3.5728	0.904197	0.907466	2.29968	4.51891
29.2	0.29547	0.46335	0.73024	1.2305	2.2453	0.060827	0.90653	0.91648	1.5567	2.3814				29.03	0	0.252532	0.503251	0.9993	1.97021	3.83011	7.24375	-0.133154	0.636499	1.21488	1.58056	2.6193	4.05998	7.69484				28.63	0.671806	1.038	1.76313	3.68237	1.01392	0.882266	2.30634	4.71652
29.4	0.30704	0.48479	0.76726	1.2963	2.3678	0.099347	1.0514	0.94277	1.7545	2.548				29.23	0	0.257547	0.513205	1.01891	2.00826	3.90176	7.37077	-0.00836024	0.616207	1.18286	1.48631	2.51739	4.25964	7.56677				28.83	0.690622	1.0685	1.81594	3.79079	1.00264	0.936546	2.06853	4.80957
29.6	0.31852	0.50609	0.80401	1.3616	2.489	0.22453	1.1287	1.0446	1.8938	2.7909				29.43	0	0.262539	0.523112	1.03842	2.0461	3.97291	7.49654	0.0828713	0.592729	1.17228	1.46681	2.30762	4.51126	7.5917				29.03	0.709343	1.09882	1.86836	3.89806	0.996084	0.9971	1.8409	4.88946
29.8	0.32994	0.52725	0.84049	1.4263	2.609	0.29083	1.0038	1.1196	1.9796	2.9642				29.63	0	0.267507	0.532971	1.05783	2.08371	4.04354	7.6211	0.0828498	0.51023	1.22927	1.55993	2.1497	4.54873	8.00582				29.23	0.727969	1.12897	1.9204	4.00421	0.893777	1.19678	1.85631	4.85214
30	0.34128	0.54826	0.87672	1.4904	2.7278	0.11823	0.8054	1.127	2.0354	3.14				29.83	0	0.272453	0.542782	1.07714	2.12111	4.11368	7.74444	0.00566327	0.42702	1.11249	1.55348	2.26729	4.5452	8.26917				29.43	0.746503	1.15895	1.97205	4.10925	0.800864	1.18358	1.93162	5.02282
30.2	0.35255	0.56914	0.91269	1.5541	2.8453	0.19282	0.75982	1.0921	1.981	3.2227				30.03	0	0.277375	0.552546	1.09635	2.15829	4.18332	7.86658	-0.0630832	0.447099	1.18196	1.55342	2.13854	4.66444	8.48031				29.63	0.764944	1.18875	2.02332	4.21319	0.803344	1.03271	1.99316	5.20489
30.4	0.36375	0.58989	0.94841	1.6172	2.9616	0.20561	0.77546	1.1058	1.9735	3.3065				30.23	0	0.282274	0.562264	1.11546	2.19526	4.25246	7.98754	-0.13548	0.374933	1.23298	1.46798	2.24953	4.59431	8.61098				29.83	0.783293	1.21838	2.07422	4.31604	0.996087	0.996662	2.19392	5.37237
30.6	0.37488	0.6105	0.98387	1.6798	3.0767	0.16553	0.71487	1.1276	1.9493	3.4175				30.43	0	0.287151	0.571935	1.13448	2.23201	4.32112	8.10732	-0.196494	0.406184	1.09533	1.47884	2.25844	4.71273	8.67041				30.03	0.801551	1.24783	2.12474	4.41781	1.02374	1.05192	2.39236	5.26683
30.8	0.38594	0.63097	1.0191	1.7419	3.1906	0.13372	0.74143	1.1749	2.1263	3.6226				30.63	0	0.292005	0.581559	1.15339	2.26855	4.38928	8.22593	-0.308347	0.365529	0.954893	1.5756	2.43274	4.86766	8.14561				30.23	0.819718	1.27712	2.1749	4.51853	0.907552	1.12478	2.47343	5.27548
31	0.39693	0.65131	1.054	1.8035	3.3034	0.16248	0.7567	1.3034	2.2619	3.7969				30.83	0	0.296837	0.591137	1.17221	2.30488	4.45696	8.34339	-0.284303	0.420713	0.936481	1.67399	2.40827	4.75242	8.06821				30.43	0.837796	1.30625	2.22469	4.6182	0.906162	1.26091	2.5486	5.35856
31.2	0.40786	0.67152	1.0888	1.8646	3.415	0.18681	0.79318	1.3765	2.3771	4.0019				31.03	0	0.301646	0.600669	1.19094	2.34099	4.52416	8.45971	-0.219356	0.538202	1.0231	1.84857	2.39344	4.73316	7.8229				30.63	0.855785	1.3352	2.27411	4.71684	1.01199	1.47525	2.63482	5.43085
31.4	0.41871	0.69159	1.1232	1.9252	3.5254	0.24909	0.91709	1.3789	2.455	4.1279				31.23	0	0.306433	0.610155	1.20956	2.3769	4.59088	8.57489	-0.220372	0.596388	1.00782	1.96724	2.40602	4.68893	8.18818				30.83	0.873685	1.36399	2.32318	4.81445	1.02	1.5419	2.84326	5.50415
31.6	0.4295	0.71154	1.1575	1.9854	3.6348	0.35197	0.94995	1.4296	2.4043	4.2107				31.43	0	0.311198	0.619596	1.22809	2.4126	4.65713	8.68896	-0.168275	0.481697	1.02587	1.92762	2.30203	4.84655	8.59289				31.03	0.891497	1.39262	2.3719	4.91105	0.964844	1.5871	2.98403	5.64414
31.8	0.44022	0.73136	1.1915	2.045	3.743	0.42723	0.80726	1.4131	2.3779	4.2807				31.63	0	0.315941	0.628991	1.24653	2.4481	4.72291	8.80192	-0.0998892	0.377425	1.02294	1.80598	2.25382	5.18774	8.97573				31.23	0.909223	1.42109	2.42026	5.00665	0.855818	1.66883	3.01617	5.6634
32	0.45088	0.75105	1.2252	2.1042	3.8501	0.43829	0.77707	1.388	2.3052	4.2142				31.83	0	0.320661	0.638341	1.26487	2.48338	4.78822	8.91377	0.0195023	0.405877	1.06043	1.72389	2.24287	5.414	9.15321				31.43	0.926862	1.44939	2.46827	5.10127	0.963104	1.76561	3.10789	5.76987
32.2	0.46146	0.77061	1.2587	2.1628	3.9562	0.49867	0.81952	1.4627	2.3132	3.9846				32.03	0	0.32536	0.647647	1.28312	2.51847	4.85307	9.02455	-0.0845332	0.298643	1.12313	1.69805	2.33327	5.35622	9.14852				31.63	0.944416	1.47753	2.51594	5.19492	0.969272	1.64174	2.98206	5.84264
32.4	0.47199	0.79005	1.292	2.221	4.0611	0.6435	0.79693	1.4497	2.1419	4.0176				32.23	0	0.330037	0.656907	1.30127	2.55335	4.91745	9.13424	0.111897	0.222316	1.15875	1.70795	2.41016	5.07421	8.85042				31.83	0.961885	1.50552	2.56327	5.2876	0.803414	1.45114	2.88057	5.81055
32.6	0.48245	0.80936	1.3251	2.2788	4.165	0.69314	0.87698	1.6027	1.9728	4.1422				32.43	0	0.334692	0.666123	1.31933	2.58803	4.98138	9.24286	0.393282	0.396188	1.15207	1.68615	2.49691	5.00816	8.85049				32.03	0.979269	1.53335	2.61025	5.37933	0.769052	1.44199	2.91421	5.78607
32.8	0.49284	0.82855	1.3579	2.3361	4.2679	0.70198	0.81867	1.6196	1.9527	4.166				32.63	0	0.339326	0.675295	1.3373	2.6225	5.04485	9.35043	0.512977	0.555495	1.15423	1.54928	2.45253	5.07752	8.84825				32.23	0.99657	1.56103	2.65691	5.47012	0.70653	1.49618	2.95327	5.8838
33	0.50318	0.84762	1.3905	2.3929	4.3697	0.71235	0.69903	1.516	1.9432	4.1445				32.83	0	0.343938	0.684423	1.35517	2.65678	5.10788	9.45696	0.445097	0.619263	1.19355	1.59754	2.42813	5.38481	9.16344				32.43	1.01379	1.58855	2.70322	5.55998	0.727184	1.52961	2.98939	5.94832
33.2	0.51345	0.86657	1.4229	2.4493	4.4705	0.84853	0.75799	1.5679	2.0871	4.3275				33.03	0	0.348529	0.693506	1.37296	2.69086	5.17045	9.56244	0.420137	0.6525	1.28236	1.58033	2.47456	5.57784	9.36598				32.63	1.03092	1.61591	2.74921	5.64893	0.746194	1.64822	3.10056	6.24685
33.4	0.52365	0.8854	1.4551	2.5052	4.5703	0.81581	0.84025	1.625	2.1559	4.2444				33.23	0	0.353098	0.702547	1.39065	2.72474	5.23258	9.66691	0.312907	0.696238	1.28109	1.49012	2.42026	5.55217	9.39125				32.83	1.04798	1.64313	2.79488	5.73697	0.670104	1.667	3.11227	6.42539
33.6	0.5338	0.9041	1.487	2.5607	4.669	0.75999	0.90063	1.6894	2.4644	4.5696				33.43	0	0.357646	0.711543	1.40825	2.75843	5.29427	9.77035	0.167708	0.845167	1.18824	1.60805	2.35424	5.56676	9.56516				33.03	1.06495	1.67019	2.84022	5.82411	0.637154	1.58919	3.06604	6.618
33.8	0.54388	0.9227	1.5187	2.6157	4.7668	0.65538	0.94271	1.7726	2.5421	4.7981				33.63	0	0.362173	0.720497	1.42576	2.79192	5.35552	9.87279	0.107419	0.990425	1.1872	1.76773	2.32529	5.63192	9.52242				33.23	1.08184	1.69711	2.88524	5.91037	0.673484	1.66809	3.1147	6.79072
34	0.5539	0.94117	1.5502	2.6704	4.8636	0.57471	1.0217	1.8619	2.8106	5.0935				33.83	0	0.366679	0.729407	1.44318	2.82522	5.41634	9.97423	0.0775538	0.872691	1.14664	1.81281	2.26177	5.5949	9.905				33.43	1.09865	1.72388	2.92994	5.99576	0.788062	1.83158	3.16106	7.0054
34.2	0.56387	0.95953	1.5815	2.7245	4.9594	0.63228	1.2173	1.7316	3.0953	5.146				34.03	0	0.371164	0.738275	1.46052	2.85832	5.47672	10.0747	0.0937618	0.673385	1.2165	1.89671	2.37178	5.48591	9.98842				33.63	1.11539	1.7505	2.97433	6.08028	0.682832	1.90663	3.17054	7.04161
34.4	0.57377	0.97777	1.6126	2.7783	5.0543	0.63853	1.3655	1.6053	3.102	5.1754				34.23	0	0.375629	0.7471	1.47776	2.89123	5.53668	10.1742	0.0144083	0.653112	1.2057	1.93	2.51322	5.08877	10.0347				33.83	1.13204	1.77697	3.0184	6.16395	0.854661	2.02331	3.26848	7.2401
34.6	0.58361	0.9959	1.6434	2.8316	5.1483	0.6997	1.4612	1.7322	3.1702	5.2095				34.43	0	0.380073	0.755883	1.49491	2.92395	5.59621	10.2727	-0.0611017	0.779952	0.979014	2.03054	2.60742	5.22499	9.86779				34.03	1.14862	1.8033	3.06217	6.24678	0.994081	2.05282	3.4035	7.46649
34.8	0.5934	1.0139	1.6741	2.8846	5.2413	0.66707	1.4657	1.7954	3.1728	5.2318				34.63	0	0.384496	0.764624	1.51198	2.95649	5.65532	10.3702	-0.0835497	0.789352	0.943177	2.00216	2.75041	5.45882	9.68309				34.23	1.16512	1.82949	3.10563	6.32878	1.11632	2.11321	3.39506	7.52654
35	0.60312	1.0318	1.7045	2.9371	5.3333	0.61403	1.458	1.8913	3.376	5.2154				34.83	0	0.388898	0.773322	1.52896	2.98883	5.714	10.4668	-0.0295727	0.756912	0.991796	2.02015	2.83066	5.72212	9.97462				34.43	1.18154	1.85553	3.14879	6.40995	1.16089	2.24084	3.27807	7.3853
35.2	0.61279	1.0496	1.7348	2.9892	5.4245	0.57615	1.5112	2.0256	3.5374	5.4114				35.03	0	0.39328	0.781979	1.54585	3.02099	5.77227	10.5625	-0.0478677	0.815582	1.00993	2.0345	3.0899	5.85237	10.5661				34.63	1.19789	1.88144	3.19165	6.49031	1.29174	2.45969	3.36271	7.36482
35.4	0.6224	1.0673	1.7648	3.0409	5.5148	0.57829	1.6609	2.168	3.5457	5.8023				35.23	0	0.397642	0.790594	1.56266	3.05296	5.83013	10.6572	0.00483478	0.845945	1.01158	2.02567	3.17339	5.92987	10.667				34.83	1.21416	1.9072	3.23422	6.56986	1.31731	2.40492	3.52173	7.46191
35.6	0.63196	1.0849	1.7947	3.0922	5.6042	0.54588	1.9597	2.3366	3.7817	6.1088				35.43	0	0.401983	0.799168	1.57937	3.08474	5.88757	10.7511	0.0105283	0.865292	1.07878	2.12536	3.43909	6.38704	11.1466				35.03	1.23035	1.93283	3.27648	6.64862	1.19611	2.33826	3.53874	7.60138
35.8	0.64146	1.1023	1.8243	3.143	5.6927	0.52314	2.0608	2.5367	4.0148	6.366				35.63	0	0.406305	0.8077	1.59601	3.11634	5.94461	10.844	0.00491677	0.853032	1.11588	2.27604	3.49136	6.3413	11.0938				35.23	1.24647	1.95831	3.31846	6.7266	1.06012	2.14221	3.53831	7.6159
36	0.6509	1.1197	1.8537	3.1935	5.7803	0.53016	2.1866	2.8832	4.3863	6.7				35.83	0	0.410606	0.816192	1.61255	3.14776	6.00124	10.936	-0.00384323	0.874622	1.05495	2.20599	3.3878	6.06497	10.8985				35.43	1.26252	1.98367	3.36015	6.8038	0.995926	1.95266	3.65348	7.52087
36.2	0.66029	1.1369	1.883	3.2437	5.8671	0.53385	2.1165	3.0168	4.5362	6.8365				36.03	0	0.414888	0.824643	1.62902	3.179	6.05747	11.0271	0.0344123	0.844452	1.01835	2.10525	3.41558	6.11881	10.8913				35.63	1.27849	2.00888	3.40155	6.88024	1.06044	1.97027	3.69819	7.56516
36.4	0.66962	1.1541	1.912	3.2934	5.953	0.64544	2.114	2.9986	4.6184	6.9753				36.23	0	0.419149	0.833053	1.64539	3.21005	6.1133	11.1173	0.0294068	0.755549	0.896047	1.99604	3.35672	6.18848	10.8258				35.83	1.2944	2.03397	3.44267	6.95592	1.10404	2.03062	3.81233	7.56863
36.6	0.6789	1.1711	1.9409	3.3427	6.0381	0.56304	2.1153	2.929	4.5797	6.9337				36.43	0	0.423391	0.841422	1.66169	3.24093	6.16873	11.2066	0.21712	0.766993	0.838077	1.87944	3.30218	6.1889	10.8221				36.03	1.31022	2.05891	3.4835	7.03086	1.24963	2.13356	3.94055	7.55714
36.8	0.68812	1.1881	1.9696	3.3917	6.1223	0.60612	2.0005	2.8443	4.6624	6.922				36.63	0	0.427613	0.849752	1.6779	3.27163	6.22377	11.2951	0.180651	0.768718	0.95763	1.95672	3.27825	6.02411	11.4219				36.23	1.32598	2.08373	3.52406	7.10505	1.37298	2.25234	3.95511	7.73596
37	0.69729	1.2049	1.998	3.4403	6.2057	0.51359	1.8895	2.7932	4.7159	6.9319				36.83	0	0.431815	0.858042	1.69403	3.30214	6.27842	11.3827	0.0507168	0.775911	1.07444	1.88133	3.35007	6.11279	11.2983				36.43	1.34167	2.10842	3.56434	7.17852	1.59561	2.40105	4.05106	7.73674
37.2	0.70641	1.2216	2.0263	3.4885	6.2884	0.50147	1.7634	2.8034	4.697	6.8152				37.03	0	0.435998	0.866291	1.71007	3.33249	6.33268	11.4695	-0.126928	0.79701	1.01559	1.85074	3.47178	5.97928	11.6846				36.63	1.35728	2.13297	3.60435	7.25126	1.75409	2.64495	4.09025	7.90005
37.4	0.71547	1.2383	2.0544	3.5364	6.3702	0.49267	1.6799	2.7242	4.654	6.9233				37.23	0	0.440162	0.874501	1.72603	3.36265	6.38655	11.5554	-0.161673	0.813039	0.943453	2.04769	3.42221	6.24638	11.8067				36.83	1.37283	2.1574	3.64409	7.32329	1.71272	2.91036	4.14392	7.89849
37.6	0.72448	1.2548	2.0824	3.5839	6.4512	0.5766	1.4543	2.5109	4.4379	6.7692				37.43	0	0.444306	0.882672	1.74191	3.39265	6.44004	11.6404	-0.0122267	0.770392	0.833926	2.1723	3.31552	6.388	11.8185				37.03	1.38831	2.1817	3.68356	7.39462	1.45568	2.87677	4.15481	8.0125
37.8	0.73344	1.2712	2.1101	3.631	6.5315	0.70973	1.4965	2.424	4.465	6.8955				37.63	0	0.448431	0.890803	1.75771	3.42246	6.49316	11.7247	0.170371	0.750526	0.740826	2.135	3.32672	6.44683	11.7815				37.23	1.40371	2.20588	3.72276	7.46526	1.52661	2.69459	4.20911	8.08432
38	0.74235	1.2875	2.1377	3.6778	6.6109	0.67141	1.3275	2.24	4.2635	6.7982				37.83	0	0.452537	0.898896	1.77343	3.45211	6.54589	11.8081	0.275927	0.732302	0.866272	2.08983	3.24888	6.28098	11.8815				37.43	1.41905	2.22992	3.7617	7.5352	1.34677	2.58705	4.16244	8.17443
38.2	0.75121	1.3038	2.165	3.7242	6.6896	0.52564	1.3497	2.4065	4.262	6.953				38.03	0	0.456624	0.906949	1.78906	3.48158	6.59825	11.8907	0.285747	0.709122	0.96567	2.01749	3.00836	5.99561	11.943				37.63	1.43432	2.25385	3.80038	7.60447	1.1257	2.64601	4.22522	8.22451
38.4	0.76002	1.3199	2.1922	3.7703	6.7676	0.49359	1.2904	2.4383	4.2449	7.077				38.23	0	0.460691	0.914964	1.80462	3.51089	6.65024	11.9726	0.276537	0.728602	0.9811	2.1037	2.9538	5.95996	11.9837				37.83	1.44953	2.27764	3.8388	7.67306	1.14783	2.68082	4.26855	8.2246
38.6	0.76878	1.336	2.2193	3.816	6.8448	0.56147	1.5888	2.6309	4.3922	7.1826				38.43	0	0.46474	0.92294	1.8201	3.54002	6.70186	12.0536	0.212817	0.739154	1.08839	2.06667	3.1071	6.2838	12.0036				38.03	1.46467	2.30132	3.87697	7.741	1.1158	2.74799	4.12881	8.25417
38.8	0.77749	1.3519	2.2461	3.8614	6.9213	0.45626	1.6463	2.6541	4.4455	7.2722				38.63	0	0.468771	0.930878	1.83549	3.56899	6.75311	12.1338	0.203677	0.830475	1.14399	2.00838	3.20459	6.6283	11.8208				38.23	1.47974	2.32488	3.91488	7.80827	1.08539	2.73247	4.03142	8.36205
39	0.78614	1.3678	2.2728	3.9064	6.997	0.39068	1.6047	2.6394	4.476	7.2923				38.83	0	0.472782	0.938778	1.85081	3.59778	6.804	12.2133	0.130902	0.975193	1.27404	2.068	3.4275	6.85336	11.7055				38.43	1.49474	2.34831	3.95254	7.8749	1.10312	2.73847	4.0545	8.3139
39.2	0.79475	1.3835	2.2993	3.9511	7.072	0.39451	1.699	2.6192	4.627	7.3261				39.03	0	0.476775	0.94664	1.86605	3.62641	6.85452	12.2919	0.232766	0.906791	1.29159	2.13176	3.56215	6.93312	11.8314				38.63	1.50968	2.37163	3.98995	7.94089	1.03495	2.72222	4.15524	8.32356
39.4	0.80332	1.3992	2.3256	3.9955	7.1463	0.42806	1.7561	2.63	4.8101	7.4572				39.23	0	0.480749	0.954464	1.88121	3.65488	6.90469	12.3699	0.346721	0.733283	1.2596	2.20351	3.65554	7.23953	11.915				38.83	1.52456	2.39482	4.02712	8.00625	1.00253	2.60035	4.36149	8.38796
39.6	0.81183	1.4148	2.3518	4.0396	7.2199	0.44631	1.7636	2.7211	4.8417	7.6931				39.43	0	0.484705	0.96225	1.8963	3.68318	6.9545	12.447	0.252426	0.688452	1.22747	2.30719	3.73286	7.40052	12.1552				39.03	1.53937	2.4179	4.06404	8.07099	1.05902	2.53329	4.45589	8.50837
39.8	0.8203	1.4303	2.3778	4.0833	7.2928	0.45577	1.7412	2.6841	4.7562	7.7172				39.63	0	0.488643	0.969999	1.9113	3.71131	7.00396	12.5234	0.224137	0.627231	1.26208	2.34982	3.74964	7.33162	12.4568				39.23	1.55411	2.44086	4.10071	8.1351	1.23484	2.48151	4.35906	8.5781
40	0.82872	1.4457	2.4037	4.1267	7.365	0.5519	1.7605	2.7676	4.8359	7.9318				39.83	0	0.492562	0.977711	1.92623	3.73929	7.05306	12.5991	0.142757	0.599	1.26948	2.38433	3.82242	7.05052	12.3504				39.43	1.5688	2.46371	4.13715	8.19861	1.42392	2.55355	4.26869	8.56288
40.2	0.83709	1.461	2.4293	4.1698	7.4366	0.55351	1.6711	2.7725	4.885	7.9868				40.03	0	0.496463	0.985386	1.94108	3.7671	7.10182	12.674	0.166397	0.522845	1.314	2.26812	3.94517	6.92059	12.1692				39.63	1.58342	2.48644	4.17335	8.26151	1.60664	2.66403	4.13999	8.73494
40.4	0.84541	1.4762	2.4548	4.2126	7.5074	0.61492	1.7372	2.867	4.9699	8.0102				40.23	0	0.500346	0.993024	1.95586	3.79475	7.15023	12.7482	0.173747	0.527114	1.20782	2.2144	3.73881	6.98057	12.4297				39.83	1.59798	2.50905	4.20931	8.32382	1.69516	2.73082	4.23195	8.74151
40.6	0.85369	1.4913	2.4802	4.255	7.5776	0.52251	1.8605	2.9471	4.9406	7.9553				40.43	0	0.504211	1.00062	1.97056	3.82224	7.1983	12.8217	0.0957223	0.338922	1.20469	2.07163	3.74713	7.00605	12.4485				40.03	1.61247	2.53156	4.24505	8.38554	1.77541	2.78882	4.44384	8.68152
40.8	0.86193	1.5063	2.5054	4.2972	7.6472	0.43912	1.9338	3.0083	4.9907	7.9729				40.63	0	0.508058	1.00819	1.98518	3.84957	7.24602	12.8945	0.0330468	0.336782	1.1992	2.02988	3.81826	7.06037	12.6168				40.23	1.62691	2.55395	4.28054	8.44668	1.79828	2.76234	4.53111	8.59068
41	0.87012	1.5213	2.5304	4.339	7.7161	0.52961	2.0229	2.9492	5.1091	7.9834				40.83	0	0.511887	1.01572	1.99973	3.87674	7.29341	12.9665	0.0892073	0.331909	1.11786	2.01871	3.99317	7.02532	12.6458				40.43	1.64128	2.57623	4.31581	8.50724	1.77719	2.80838	4.56491	8.49219
41.2	0.87826	1.5362	2.5553	4.3805	7.7843	0.53596	1.9709	2.8657	4.9627	7.9165				41.03	0	0.515699	1.02321	2.01421	3.90375	7.34046	13.0379	0.112315	0.378444	1.18332	2.08429	4.0725	7.20499	13.023				40.63	1.6556	2.5984	4.35086	8.56724	1.65231	2.66653	4.5484	8.38288
41.4	0.88636	1.551	2.58	4.4217	7.852	0.57047	1.9015	2.6652	4.8986	7.7615				41.23	0	0.519493	1.03067	2.02861	3.93061	7.38717	13.1085	0.136519	0.323908	1.21582	2.14173	4.07907	7.37845	13.0132				40.83	1.66985	2.62046	4.38568	8.62667	1.58973	2.57842	4.65169	8.42584
41.6	0.89442	1.5657	2.6046	4.4627	7.9189	0.64336	1.9037	2.5447	5.0396	7.7477				41.43	0	0.523269	1.03809	2.04294	3.95732	7.43355	13.1785	0.0649378	0.384646	1.28763	2.09924	4.09895	7.54578	12.7519				41.03	1.68404	2.64241	4.42027	8.68555	1.37909	2.63371	4.73121	8.57461
41.8	0.90243	1.5803	2.629	4.5033	7.9853	0.85125	1.9361	2.539	5.149	7.7701				41.63	0	0.527027	1.04547	2.05719	3.98386	7.47961	13.2478	-0.0297217	0.377287	1.30669	2.02857	3.87704	7.60948	12.7192				41.23	1.69818	2.66425	4.45464	8.74388	1.25749	2.64762	4.85641	8.65749
42	0.9104	1.5948	2.6533	4.5437	8.0511	1.0576	1.8605	2.4556	5.0398	7.6609				41.83	0	0.530769	1.05282	2.07137	4.01026	7.52533	13.3164	0.0170718	0.298007	1.28883	1.98319	3.81029	7.66513	12.8672				41.43	1.71225	2.68599	4.4888	8.80167	1.28411	2.63925	4.94537	8.79883
42.2	0.91832	1.6093	2.6774	4.5837	8.1162	1.064	1.6938	2.4683	5.1107	7.7436				42.03	0	0.534492	1.06013	2.08548	4.0365	7.57074	13.3844	0.0730013	0.196203	1.18767	1.86048	3.87368	7.5905	13.0081				41.63	1.72627	2.70762	4.52274	8.85893	1.35007	2.8615	4.98088	8.97368
42.4	0.92621	1.6236	2.7014	4.6235	8.1808	1.1633	1.6645	2.6158	5.1832	7.8304				42.23	0	0.538199	1.06741	2.09951	4.06259	7.61581	13.4517	0.115951	0.214755	1.1993	1.8399	4.0255	7.74646	12.8267				41.83	1.74023	2.72915	4.55646	8.91565	1.50803	2.98007	4.94411	9.04655
42.6	0.93405	1.6379	2.7252	4.663	8.2448	1.38	1.8277	2.7865	5.3043	7.9457				42.43	0	0.541888	1.07466	2.11347	4.08853	7.66057	13.5183	0.0164833	0.285348	1.30987	1.8404	4.03056	7.80957	12.9402				42.03	1.75414	2.75057	4.58997	8.97186	1.60384	2.92133	4.95392	9.06589
42.8	0.94185	1.6521	2.7489	4.7022	8.3081	1.4431	1.9509	2.846	5.4389	8.1585				42.63	0	0.54556	1.08187	2.12736	4.11432	7.70501	13.5843	0.00215577	0.189007	1.30046	1.82396	3.99389	7.5574	13.0769				42.23	1.76798	2.77189	4.62327	9.02754	1.73084	2.91635	4.95933	9.14146
43	0.94961	1.6663	2.7724	4.7411	8.371	1.4347	2.0251	2.9027	5.5721	8.4102				42.83	0	0.549216	1.08904	2.14118	4.13996	7.74914	13.6496	0.187117	0.216079	1.28946	1.9566	3.93085	7.83825	13.1765				42.43	1.78177	2.7931	4.65636	9.08272	1.71544	2.97371	4.96854	9.20208
43.2	0.95732	1.6803	2.7958	4.7797	8.4332	1.2451	2.0643	2.9576	5.6196	8.4744				43.03	0	0.552854	1.09618	2.15493	4.16545	7.79295	13.7143	0.255233	0.189531	1.29549	2.08438	3.90627	8.02614	13.5355				42.63	1.79551	2.81422	4.68924	9.13739	1.72869	3.10845	5.09436	9.35512
43.4	0.965	1.6943	2.8191	4.8181	8.4949	1.1369	1.9699	2.9186	5.604	8.4745				43.23	0	0.556475	1.10329	2.16861	4.19079	7.83645	13.7784	0.270601	0.233382	1.26913	2.14129	3.66002	8.02565	13.5961				42.83	1.80919	2.83523	4.72192	9.19156	1.71745	3.12819	5.15145	9.35169
43.6	0.97263	1.7082	2.8422	4.8562	8.556	1.0977	1.9457	2.9636	5.4855	8.4773				43.43	0	0.56008	1.11036	2.18222	4.21599	7.87964	13.8419	0.337081	0.485531	1.36408	2.30708	3.69617	8.00698	13.5104				43.03	1.82281	2.85614	4.7544	9.24525	1.6341	3.05857	5.07709	9.34362
43.8	0.98023	1.722	2.8651	4.8941	8.6165	1.0806	1.9515	2.9212	5.4183	8.3932				43.63	0	0.563668	1.11739	2.19576	4.24104	7.92253	13.9047	0.33244	0.583524	1.49969	2.3135	3.67003	8.06938	13.555				43.23	1.83638	2.87696	4.78667	9.29844	1.70164	2.974	4.96204	9.36291
44	0.98778	1.7357	2.888	4.9316	8.6765	1.1166	2.0219	3.0073	5.54	8.7474				43.83	0	0.567239	1.1244	2.20923	4.26594	7.96511	13.9669	0.363657	0.574451	1.63879	2.23022	3.64196	8.02477	13.3543				43.43	1.84989	2.89767	4.81874	9.35115	1.71697	3.01032	5.02014	9.31525
44.2	0.9953	1.7494	2.9107	4.9689	8.736	0.94995	2.124	3.0945	5.6745	8.9588				44.03	0	0.570793	1.13137	2.22263	4.29071	8.00739	14.0286	0.392621	0.624304	1.77688	2.10239	3.74936	7.99256	13.0408				43.63	1.86335	2.91829	4.85062	9.40339	1.66648	3.00194	5.05302	9.43029
44.4	1.0028	1.763	2.9332	5.006	8.795	0.66858	2.2481	3.261	5.734	8.9967				44.23	0	0.574331	1.1383	2.23596	4.31532	8.04936	14.0896	0.439264	0.617185	1.73585	2.13587	3.9977	8.0114	13.4277				43.83	1.87676	2.93881	4.8823	9.45515	1.64795	3.00331	5.05464	9.52653
44.6	1.0102	1.7765	2.9557	5.0428	8.8534	0.65965	2.3388	3.4328	5.7807	8.8742				44.43	0	0.577853	1.14521	2.24922	4.3398	8.09104	14.15	0.380586	0.594802	1.66892	2.12553	4.07405	8.10828	13.7183				44.03	1.89011	2.95923	4.91378	9.50646	1.79496	3.02444	5.01297	9.67454
44.8	1.0176	1.79	2.9779	5.0793	8.9113	0.77636	2.3987	3.5237	5.6654	8.8257				44.63	0	0.581358	1.15208	2.26241	4.36413	8.13242	14.2099	0.417188	0.619686	1.73608	2.1146	4.14853	8.20418	14.0053				44.23	1.90341	2.97956	4.94507	9.5573	1.62203	3.03303	5.17242	9.75592
45	1.025	1.8033	3.0001	5.1156	8.9687	0.85202	2.295	3.4345	5.3995	8.8494				44.83	0	0.584848	1.15892	2.27554	4.38833	8.17351	14.2691	0.380806	0.633936	1.76994	2.24154	4.23283	8.2308	13.7667				44.43	1.91666	2.9998	4.97618	9.60769	1.47516	3.0999	5.25366	9.77072
45.2	1.0323	1.8166	3.0221	5.1516	9.0256	0.90906	2.1728	3.3615	5.2096	8.8465				45.03	0	0.58832	1.16572	2.2886	4.41238	8.21431	14.3278	0.309089	0.614125	1.66427	2.29313	4.29455	8.43525	14.101				44.63	1.92986	3.01994	5.00709	9.65763	1.49541	3.16642	5.22154	9.73451
45.4	1.0396	1.8299	3.044	5.1874	9.0819	0.96451	2.3403	3.6134	5.3936	9.1596				45.23	0	0.591777	1.17249	2.30159	4.43629	8.25482	14.3859	0.253117	0.602517	1.5272	2.33971	4.34652	8.44416	13.9926				44.83	1.943	3.03998	5.03781	9.70713	1.55104	3.16073	5.20638	9.70489
45.6	1.0468	1.843	3.0658	5.223	9.1378	0.96256	2.4673	3.6702	5.5076	9.2202				45.43	0	0.595218	1.17923	2.31452	4.46007	8.29504	14.4435	0.391487	0.673342	1.5154	2.47255	4.28517	8.28676	14.079				45.03	1.9561	3.05994	5.06835	9.75619	1.60075	3.02595	5.36186	9.74983
45.8	1.054	1.8561	3.0875	5.2583	9.1932	0.80625	2.3431	3.655	5.5975	9.2656				45.63	0	0.598643	1.18594	2.32738	4.4837	8.33497	14.5005	0.374195	0.72425	1.51536	2.56048	4.17403	8.16411	13.9634				45.23	1.96914	3.0798	5.09871	9.80482	1.60167	2.85712	5.34409	9.85433
46	1.0612	1.8691	3.109	5.2933	9.2481	0.94265	2.2707	3.6654	5.632	9.3026				45.83	0	0.602052	1.19261	2.34017	4.5072	8.37462	14.5569	0.199965	0.672995	1.41639	2.43886	4.05299	8.25336	14.0239				45.43	1.98213	3.09957	5.12888	9.85302	1.59412	2.71695	5.40431	10.1147
46.2	1.0683	1.8821	3.1304	5.3282	9.3025	1.0264	2.1665	3.57	5.5621	9.4674				46.03	0	0.605445	1.19925	2.3529	4.53057	8.41399	14.6128	0.0169468	0.655853	1.38763	2.46	3.88617	8.58051	13.9938				45.63	1.99508	3.11925	5.15887	9.90079	1.69832	2.80905	5.3744	9.98735
46.4	1.0754	1.895	3.1516	5.3627	9.3565	1.0987	2.0167	3.3983	5.6398	9.3594				46.23	0	0.608822	1.20586	2.36556	4.5538	8.45308	14.6681	0.0631768	0.667693	1.46522	2.44178	3.86397	8.62507	14.101				45.83	2.00797	3.13884	5.18868	9.94815	1.79983	2.88254	5.33179	9.97751
46.6	1.0825	1.9078	3.1728	5.3971	9.4099	1.1763	1.9816	3.4253	5.8129	9.3899				46.43	0	0.612184	1.21244	2.37815	4.57689	8.49189	14.7229	0.100375	0.705225	1.48722	2.5562	3.8516	8.6451	13.9279				46.03	2.02081	3.15834	5.21832	9.9951	1.87261	3.03868	5.30146	9.9988
46.8	1.0895	1.9205	3.1938	5.4312	9.463	1.3214	2.1749	3.6653	6.0059	9.5187				46.63	0	0.61553	1.21899	2.39069	4.59985	8.53042	14.7772	0.103458	0.628932	1.50111	2.61021	4.0053	8.61903	14.1067				46.23	2.03361	3.17776	5.24778	10.0416	1.99348	3.11	5.32833	10.0768
47	1.0965	1.9332	3.2147	5.4651	9.5155	1.2891	2.3108	3.9026	6.1258	9.651				46.83	0	0.61886	1.2255	2.40316	4.62268	8.56868	14.8309	0.0928203	0.664522	1.48519	2.63639	4.23595	8.65566	14.0789				46.43	2.04636	3.19709	5.27706	10.0878	2.08689	3.19189	5.32196	9.99998
47.2	1.1035	1.9458	3.2355	5.4988	9.5676	1.2596	2.4306	3.9425	6.3334	9.7597				47.03	0	0.622175	1.23199	2.41556	4.64538	8.60667	14.8842	0.123834	0.681105	1.45756	2.56546	4.43793	8.51456	14.4937				46.63	2.05906	3.21633	5.30618	10.1335	2.15729	3.34346	5.51409	9.87369
47.4	1.1104	1.9584	3.2562	5.5322	9.6193	1.245	2.3843	3.8604	6.3866	9.8133				47.23	0	0.625475	1.23844	2.4279	4.66794	8.64439	14.9369	0.136348	0.755592	1.38576	2.51957	4.45745	8.26919	14.6083				46.83	2.07171	3.23548	5.33512	10.1788	2.20051	3.41241	5.45403	9.84055
47.6	1.1173	1.9709	3.2767	5.5654	9.6705	1.2883	2.2521	3.8543	6.3745	9.7703				47.43	0	0.628759	1.24486	2.44018	4.69037	8.68185	14.9891	0.181962	0.860982	1.35985	2.43404	4.603	8.203	14.539				47.03	2.08431	3.25455	5.36389	10.2238	2.29563	3.46448	5.40577	9.8164
47.8	1.1242	1.9833	3.2972	5.5984	9.7213	1.2442	2.187	3.8234	6.3278	9.7562				47.63	0	0.632029	1.25126	2.45239	4.71268	8.71903	15.0407	0.247853	0.850902	1.30709	2.19708	4.75128	8.32222	15.05				47.23	2.09687	3.27353	5.39249	10.2684	2.40389	3.46725	5.38643	9.74965
48	1.131	1.9956	3.3175	5.6312	9.7716	1.0778	2.3527	3.8886	6.4148	9.8654				47.83	0	0.635283	1.25762	2.46454	4.73485	8.75595	15.0919	0.370377	0.813072	1.22346	2.16806	4.65854	8.37223	15.1929				47.43	2.10938	3.29243	5.42093	10.3125	2.31849	3.3945	5.39899	9.33892
48.2	1.1378	2.0079	3.3377	5.6638	9.8215	1.1416	2.4177	3.8467	6.4947	9.9284				48.03	0	0.638521	1.26395	2.47663	4.7569	8.79261	15.1426	0.40224	0.815577	1.23357	2.28745	4.58685	8.36552	14.721				47.63	2.12184	3.31125	5.4492	10.3564	2.26708	3.43017	5.46984	9.28934
48.4	1.1446	2.0201	3.3578	5.6961	9.871	1.0994	2.4073	3.7598	6.4814	9.9663				48.23	0	0.641745	1.27025	2.48866	4.77882	8.82901	15.1928	0.433473	0.968222	1.27906	2.42034	4.58122	8.29401	14.8509				47.83	2.13426	3.32999	5.47731	10.3998	2.17236	3.28456	5.59122	9.3856
48.6	1.1513	2.0323	3.3777	5.7283	9.9201	1.1051	2.5874	3.8378	6.5878	10.106				48.43	0	0.644954	1.27651	2.50062	4.80061	8.86515	15.2425	0.423354	0.912429	1.3953	2.50688	4.57729	8.3199	15.0218				48.03	2.14663	3.34864	5.50526	10.4429	2.14657	3.18972	5.5835	9.49224
48.8	1.158	2.0444	3.3976	5.7602	9.9688	1.0314	2.5999	3.8274	6.5885	10.015				48.63	0	0.648148	1.28275	2.51253	4.82227	8.90103	15.2917	0.366117	0.892039	1.49299	2.48516	4.49068	8.18438	15.008				48.23	2.15895	3.36721	5.53304	10.4856	2.03554	2.99633	5.46941	9.72013
49	1.1646	2.0564	3.4174	5.7919	10.017	1.1072	2.517	3.6985	6.2832	9.9985				48.83	0	0.651327	1.28896	2.52437	4.84381	8.93666	15.3405	0.357151	0.9824	1.66816	2.41788	4.54309	8.26891	15.0219				48.43	2.17124	3.3857	5.56067	10.5279	2.10938	2.9846	5.43774	9.97578
49.2	1.1713	2.0684	3.437	5.8234	10.065	1.0262	2.5472	3.5947	6.103	9.9678				49.03	0	0.654492	1.29514	2.53615	4.86523	8.97204	15.3887	0.364808	0.89885	1.80518	2.45604	4.58767	8.41327	15.2253				48.63	2.18347	3.40411	5.58814	10.5699	2.07999	3.14763	5.6839	10.1599
49.4	1.1779	2.0803	3.4566	5.8547	10.112	1.0462	2.6111	3.6182	6.16	10.049				49.23	0	0.657642	1.30129	2.54787	4.88652	9.00716	15.4365	0.315166	0.882668	1.71707	2.31368	4.72919	8.55771	15.4857				48.83	2.19567	3.42244	5.61545	10.6115	1.89845	3.35605	5.7768	10.3446
49.6	1.1844	2.0922	3.476	5.8858	10.159	1.1077	2.5961	3.5478	6.0722	9.9431				49.43	0	0.660777	1.30741	2.55953	4.90769	9.04204	15.4838	0.279825	0.888144	1.73086	2.27873	4.71644	8.80019	15.5884				49.03	2.20781	3.44069	5.64261	10.6528	1.71769	3.46346	5.80756	10.716
49.8	1.1909	2.104	3.4953	5.9168	10.206	1.117	2.6885	3.5686	6.2026	10.066				49.63	0	0.663897	1.3135	2.57113	4.92873	9.07666	15.5307	0.293099	0.875819	1.81966	2.36061	4.65639	9.11853	15.8121				49.23	2.21992	3.45886	5.66961	10.6938	1.75421	3.47632	5.81303	10.9679
50	1.1975	2.1157	3.5145	5.9475	10.252	0.95584	2.645	3.571	6.3164	10.197				49.83	0	0.667003	1.31956	2.58268	4.94965	9.11104	15.5771	0.376426	0.976502	1.82112	2.45701	4.63881	9.29175	15.6811				49.43	2.23198	3.47696	5.69646	10.7344	1.76087	3.55328	5.93085	10.9799
50.2	1.2039	2.1274	3.5336	5.978	10.298	0.94132	2.6551	3.6624	6.3851	10.256				50.03	0	0.670095	1.3256	2.59416	4.97046	9.14518	15.6231	0.368536	0.806866	1.68814	2.47657	4.66785	9.39672	15.2624				49.63	2.244	3.49498	5.72316	10.7747	1.84474	3.44036	5.85224	10.9194
50.4	1.2104	2.1391	3.5527	6.0083	10.344	1.0018	2.9334	3.9939	6.7195	10.657				50.23	0	0.673172	1.3316	2.60558	4.99114	9.17907	15.6686	0.326904	0.672906	1.56731	2.39783	4.68946	9.28989	15.2638				49.83	2.25598	3.51292	5.74971	10.8146	1.79766	3.42259	5.77398	10.8789
50.6	1.2168	2.1506	3.5716	6.0384	10.389	1.1369	2.9152	3.967	6.7147	10.534				50.43	0	0.676235	1.33757	2.61695	5.0117	9.21273	15.7137	0.280985	0.737451	1.58735	2.2586	4.69074	9.16786	15.5991				50.03	2.26791	3.53079	5.77611	10.8542	1.79307	3.35812	5.78501	10.7608
50.8	1.2232	2.1621	3.5904	6.0684	10.434	1.0669	2.9318	3.9924	6.7711	10.424				50.63	0	0.679284	1.34352	2.62825	5.03214	9.24614	15.7583	0.285368	0.83035	1.6502	2.23623	4.59059	9.12747	15.5419				50.23	2.2798	3.54858	5.80237	10.8935	1.8679	3.56837	5.88855	10.6844
51	1.2295	2.1736	3.6091	6.0981	10.478	1.0202	2.8743	4.0064	6.7097	10.316				50.83	0	0.682319	1.34944	2.6395	5.05247	9.27932	15.8025	0.34205	0.732506	1.69047	2.35041	4.50996	9.4629	15.2379				50.43	2.29165	3.56629	5.82848	10.9325	1.82664	3.58595	6.03157	10.6969
51.2	1.2358	2.185	3.6277	6.1277	10.522	1.1835	2.8548	4.0855	6.6617	10.318				51.03	0	0.68534	1.35533	2.65069	5.07267	9.31226	15.8463	0.472191	0.620984	1.87694	2.44872	4.47722	9.55946	15.1985				50.63	2.30346	3.58393	5.85444	10.9712	1.7289	3.43023	6.1194	10.6294
51.4	1.2421	2.1963	3.6462	6.1571	10.566	1.3229	2.713	4.1562	6.62	10.347				51.23	0	0.688346	1.36119	2.66183	5.09276	9.34497	15.8896	0.617822	0.68683	1.81127	2.41462	4.62876	9.23587	15.2768				50.83	2.31523	3.6015	5.88026	11.0095	1.98998	3.27436	6.15824	10.6276
51.6	1.2484	2.2076	3.6646	6.1863	10.609	1.3909	2.705	4.2822	6.6202	10.44				51.43	0	0.691339	1.36702	2.6729	5.11274	9.37744	15.9326	0.622377	0.673002	1.67439	2.34845	4.71551	9.04919	15.2799				51.03	2.32695	3.619	5.90594	11.0476	2.25122	3.34352	6.19294	10.8286
51.8	1.2546	2.2189	3.6829	6.2153	10.652	1.4873	2.7448	4.4	6.7268	10.727				51.63	0	0.694318	1.37282	2.68392	5.13259	9.40969	15.9751	0.582017	0.531805	1.5936	2.208	4.62184	9.02322	15.2255				51.23	2.33864	3.63642	5.93148	11.0853	2.29042	3.38872	6.1377	10.9654
52	1.2608	2.23	3.7011	6.2441	10.695	1.2632	2.6368	4.3842	6.7595	10.677				51.83	0	0.697283	1.3786	2.69489	5.15234	9.4417	16.0172	0.498087	0.508259	1.5537	2.13044	4.65042	9.10433	15.4766				51.43	2.35028	3.65377	5.95688	11.1227	2.27828	3.37819	6.18748	11.0923
52.2	1.267	2.2412	3.7192	6.2728	10.737	1.2158	2.5422	4.3081	6.6477	10.539				52.03	0	0.700234	1.38435	2.70579	5.17197	9.47349	16.0588	0.422297	0.499286	1.58895	2.18983	4.6662	9.02969	15.6086				51.63	2.36189	3.67105	5.98214	11.1598	2.31777	3.39435	6.224	10.9722
52.4	1.2732	2.2522	3.7373	6.3012	10.779	1.2545	2.5044	4.2136	6.4947	10.542				52.23	0	0.703171	1.39007	2.71664	5.19148	9.50505	16.1001	0.244667	0.553079	1.53675	2.2105	4.66114	8.99621	15.9024				51.83	2.37346	3.68826	6.00727	11.1967	2.34321	3.42877	6.14969	11.0207
52.6	1.2793	2.2633	3.7552	6.3295	10.821	1.2789	2.4	4.1868	6.3999	10.567				52.43	0	0.706095	1.39576	2.72744	5.21088	9.53639	16.141	0.185697	0.722893	1.52201	2.25112	4.70458	8.92693	16.1492				52.03	2.38498	3.7054	6.03226	11.2332	2.3526	3.59277	6.03122	11.0161
52.8	1.2854	2.2742	3.773	6.3577	10.862	1.3568	2.3348	4.2832	6.5123	10.571				52.63	0	0.709006	1.40143	2.73818	5.23017	9.5675	16.1815	0.201587	0.757996	1.44363	2.24983	4.69367	8.95963	15.8315				52.23	2.39647	3.72247	6.05711	11.2695	2.44662	3.79615	6.16487	11.1182
53	1.2914	2.2851	3.7908	6.3856	10.903	1.3198	2.1701	4.2177	6.5365	10.526				52.83	0	0.711902	1.40707	2.74886	5.24935	9.5984	16.2216	0.172087	0.700499	1.41157	2.22237	4.7504	8.99969	16.0664				52.43	2.40792	3.73947	6.08184	11.3054	2.5235	3.961	6.2206	11.1608
53.2	1.2975	2.296	3.8084	6.4134	10.944	1.2898	2.1986	4.2281	6.683	10.54				53.03	0	0.714786	1.41268	2.75949	5.26842	9.62907	16.2613	0.323524	0.677178	1.37321	2.26382	4.77267	8.98914	16.307				52.63	2.41933	3.75641	6.10643	11.3411	2.48024	4.0562	6.23796	11.3012
53.4	1.3035	2.3068	3.826	6.441	10.984	1.3969	2.2927	4.2549	6.8091	10.606				53.23	0	0.717656	1.41827	2.77007	5.28737	9.65953	16.3006	0.373281	0.73981	1.42616	2.35472	4.8405	9.0995	16.0084				52.83	2.4307	3.77327	6.13088	11.3765	2.55391	4.05601	6.36315	11.5117
53.6	1.3095	2.3176	3.8435	6.4685	11.024	1.386	2.4869	4.2223	6.8572	10.65				53.43	0	0.720512	1.42382	2.78059	5.30622	9.68977	16.3395	0.277659	0.819746	1.54742	2.48959	4.75412	8.98879	15.7896				53.03	2.44204	3.79007	6.15521	11.4117	2.53861	3.99208	6.39815	11.4868
53.8	1.3154	2.3283	3.8608	6.4958	11.064	1.3528	2.7095	4.1569	6.9222	10.6				53.63	0	0.723356	1.42936	2.79105	5.32496	9.71979	16.3781	0.261251	0.943287	1.59922	2.53548	4.64493	8.96378	15.7183				53.23	2.45333	3.8068	6.17941	11.4465	2.41964	3.91869	6.34392	11.4702
54	1.3214	2.339	3.8781	6.5229	11.104	1.4868	2.8122	4.1703	7.0186	10.77				53.83	0	0.726186	1.43486	2.80147	5.34359	9.74961	16.4162	0.200175	0.947563	1.64811	2.56752	4.54215	9.14036	15.8643				53.43	2.46459	3.82346	6.20349	11.4811	2.43098	3.8203	6.41103	11.5274
54.2	1.3273	2.3496	3.8953	6.5499	11.143	1.4648	2.9525	4.1832	7.1928	10.84				54.03	0	0.729003	1.44034	2.81183	5.36211	9.77921	16.454	0.0364068	0.802248	1.64737	2.58132	4.52467	9.31632	15.9482				53.63	2.47582	3.84006	6.22743	11.5154	2.21594	3.8209	6.42623	11.3657
54.4	1.3332	2.3601	3.9125	6.5767	11.182	1.4652	2.962	4.2159	7.2907	10.901				54.23	0	0.731807	1.44579	2.82213	5.38052	9.8086	16.4915	-0.0935777	0.793932	1.59065	2.63466	4.68361	9.77136	16.2182				53.83	2.487	3.85659	6.25125	11.5495	1.99363	3.88365	6.56498	11.081
54.6	1.339	2.3707	3.9295	6.6033	11.22	1.3903	2.9224	4.226	7.3225	10.992				54.43	0	0.734598	1.45122	2.83238	5.39883	9.83778	16.5285	-0.158975	0.826601	1.53436	2.65872	4.78713	9.81604	16.3632				54.03	2.49815	3.87306	6.27495	11.5833	1.9393	3.86415	6.65819	10.8672
54.8	1.3448	2.3811	3.9464	6.6298	11.258	1.4726	2.9712	4.1479	7.3071	10.963				54.63	0	0.737376	1.45662	2.84259	5.41703	9.86675	16.5652	-0.136778	0.826046	1.45782	2.65466	4.81415	9.75101	16.5476				54.23	2.50927	3.88946	6.29852	11.6168	2.05628	3.82906	6.64183	10.8327
55	1.3506	2.3915	3.9633	6.6562	11.296	1.5391	3.1471	4.2191	7.4463	11.202				54.83	0	0.740141	1.46199	2.85273	5.43512	9.89552	16.6016	-0.167473	0.775493	1.43545	2.68608	4.92815	9.63683	16.708				54.43	2.52034	3.9058	6.32198	11.6501	2.02724	3.75778	6.61899	10.87
55.2	1.3564	2.4019	3.9801	6.6823	11.334	1.5572	3.1388	4.2814	7.5007	11.336				55.03	0	0.742894	1.46734	2.86283	5.45312	9.92408	16.6376	-0.229059	0.721442	1.52843	2.82988	4.90287	9.68195	16.6753				54.63	2.53138	3.92208	6.34531	11.6832	1.93284	3.7714	6.63312	10.9677
55.4	1.3622	2.4122	3.9968	6.7084	11.371	1.432	3.1285	4.189	7.4763	11.396				55.23	0	0.745633	1.47266	2.87287	5.471	9.95244	16.6732	-0.13858	0.678002	1.5849	3.04777	4.85393	9.87926	16.5074				54.83	2.54239	3.93829	6.36852	11.716	1.9795	3.85779	6.87175	11.2113
55.6	1.3679	2.4225	4.0134	6.7342	11.408	1.4304	3.1284	3.9892	7.4186	11.237				55.43	0	0.74836	1.47796	2.88287	5.48879	9.9806	16.7086	0.109295	0.758492	1.59198	3.04145	4.90412	9.93219	16.4777				55.03	2.55336	3.95444	6.39161	11.7485	1.901	3.99709	6.75657	11.3685
55.8	1.3736	2.4328	4.0299	6.76	11.445	1.5694	3.0791	4.1744	7.4258	11.269				55.63	0	0.751074	1.48323	2.89281	5.50647	10.0086	16.7435	0.0864368	0.910817	1.68238	3.01747	4.86613	9.93757	16.5743				55.23	2.5643	3.97053	6.41458	11.7808	1.9828	3.95298	6.81772	11.5052
56	1.3793	2.443	4.0464	6.7855	11.482	1.68	2.9504	4.1725	7.419	11.29				55.83	0	0.753776	1.48848	2.9027	5.52404	10.0363	16.7781	0.0820293	0.924142	1.78999	2.88854	4.91334	9.93615	16.5276				55.43	2.5752	3.98655	6.43744	11.8129	2.04339	4.00484	6.81967	11.473
56.2	1.385	2.4531	4.0627	6.811	11.518	1.6928	2.8138	4.1288	7.3293	11.252				56.03	0	0.756465	1.4937	2.91254	5.54152	10.0639	16.8124	-0.0274512	1.00921	1.65787	2.74448	4.77908	9.95449	16.4025				55.63	2.58606	4.00252	6.46018	11.8447	2.02724	4.1192	6.90153	11.3529
56.4	1.3906	2.4632	4.079	6.8363	11.554	1.5967	2.7341	4.1361	7.3116	11.152				56.23	0	0.759142	1.49889	2.92233	5.55889	10.0913	16.8464	-0.0690887	0.999246	1.51748	2.71166	4.82548	9.80807	16.1407				55.83	2.5969	4.01843	6.48281	11.8763	2.12978	4.22121	6.7272	11.2212
56.6	1.3962	2.4733	4.0952	6.8614	11.59	1.5968	2.6296	3.9534	7.1727	10.956				56.43	0	0.761806	1.50406	2.93207	5.57617	10.1184	16.88	-0.0174177	0.867791	1.45823	2.85942	4.77811	9.78049	16.132				56.03	2.60769	4.03427	6.50532	11.9076	2.14157	4.23087	6.76158	11.2137
56.8	1.4018	2.4833	4.1114	6.8864	11.625	1.5197	2.5982	3.7924	7.0185	10.828				56.63	0	0.764458	1.50921	2.94176	5.59334	10.1454	16.9133	-0.00117974	0.839335	1.50646	3.01271	4.73335	9.93651	16.1778				56.23	2.61846	4.05006	6.52772	11.9387	2.13117	4.11671	6.77367	11.104
57	1.4074	2.4932	4.1274	6.9113	11.661	1.4536	2.5426	3.9108	6.9413	10.84				56.83	0	0.767097	1.51433	2.9514	5.61042	10.1722	16.9462	0.136514	0.851317	1.51837	3.00305	4.68898	10.0487	16.4169				56.43	2.62919	4.06578	6.55	11.9696	2.23054	3.97637	6.54435	11.1349
57.2	1.4129	2.5032	4.1434	6.936	11.696	1.5602	2.4315	4.0014	6.8891	10.856				57.03	0	0.769724	1.51943	2.96099	5.62739	10.1988	16.9789	0.104267	0.716229	1.53103	3.11337	4.73102	9.91435	16.6986				56.63	2.63989	4.08145	6.57218	12.0003	2.24753	3.96521	6.32899	11.2285
57.4	1.4184	2.513	4.1593	6.9605	11.73	1.7068	2.362	4.0558	6.8845	10.852				57.23	0	0.77234	1.5245	2.97053	5.64427	10.2252	17.0112	0.148187	0.473509	1.6077	3.08866	4.86489	9.99065	16.8725				56.83	2.65055	4.09706	6.59425	12.0307	2.27824	3.98389	6.3213	11.2663
57.6	1.4239	2.5229	4.1751	6.985	11.765	1.7535	2.3215	4.0703	6.796	10.926				57.43	0	0.774942	1.52955	2.98002	5.66105	10.2514	17.0432	0.325267	0.292159	1.6594	3.01489	5.04709	10.1733	16.6785				57.03	2.66119	4.11261	6.6162	12.061	2.27143	4.0208	6.35647	11.5229
57.8	1.4294	2.5327	4.1909	7.0093	11.799	1.7347	2.4137	4.0955	6.8444	11.044				57.63	0	0.777533	1.53457	2.98946	5.67773	10.2775	17.0749	0.434866	0.335156	1.51461	2.97765	5.19731	10.1465	16.6867				57.23	2.67179	4.1281	6.63805	12.091	2.35014	3.99556	6.53582	11.5935
58	1.4348	2.5424	4.2066	7.0335	11.833	1.8448	2.4692	4.0876	6.9091	11.167				57.83	0	0.780112	1.53957	2.99885	5.69432	10.3033	17.1063	0.401956	0.453282	1.5714	2.98677	5.14295	10.1092	16.5016				57.43	2.68235	4.14354	6.6598	12.1208	2.4098	4.02555	6.69078	11.5659
58.2	1.4403	2.5521	4.2222	7.0575	11.867	1.7506	2.5771	4.0459	6.9789	11.212				58.03	0	0.782679	1.54454	3.0082	5.71081	10.329	17.1374	0.428234	0.606772	1.73781	3.06343	4.92918	10.1104	16.4932				57.63	2.69289	4.15892	6.68143	12.1503	2.51936	4.0013	6.83969	11.522
58.4	1.4457	2.5618	4.2377	7.0814	11.9	1.4834	2.6841	3.9743	7.133	11.345				58.23	0	0.785234	1.5495	3.0175	5.7272	10.3545	17.1682	0.513574	0.649719	1.81301	3.01178	4.87871	9.82782	16.8969				57.83	2.70339	4.17425	6.70296	12.1797	2.53544	3.9357	6.94119	11.5554
58.6	1.4511	2.5714	4.2532	7.1052	11.934	1.3916	2.8653	4.0407	7.2994	11.527				58.43	0	0.787777	1.55442	3.02675	5.7435	10.3798	17.1987	0.533686	0.699136	1.91021	3.01964	4.97449	9.63841	17.1599				58.03	2.71387	4.18952	6.72439	12.2089	2.52114	3.92406	6.98592	11.6586
58.8	1.4564	2.581	4.2685	7.1288	11.967	1.3097	2.9315	4.2029	7.3945	11.616				58.63	0	0.790308	1.55933	3.03595	5.75971	10.4049	17.2289	0.49486	0.537132	1.91843	2.96061	4.85969	9.93649	16.9788				58.23	2.72431	4.20473	6.74571	12.2378	2.37666	3.93585	7.15008	11.662
59	1.4618	2.5906	4.2839	7.1523	11.999	1.2944	2.8539	4.2087	7.4258	11.554				58.83	0	0.792828	1.56421	3.04511	5.77582	10.4298	17.2588	0.450945	0.567181	2.00517	2.92415	4.73418	10.0795	16.7306				58.43	2.73472	4.21989	6.76693	12.2666	2.23293	4.01253	7.05314	11.7033
59.2	1.4671	2.6001	4.2991	7.1757	12.032	1.3636	2.8389	4.1817	7.4292	11.53				59.03	0	0.795336	1.56907	3.05422	5.79184	10.4546	17.2884	0.365333	0.6094	1.99027	2.9293	4.77232	10.2632	16.6939				58.63	2.7451	4.23499	6.78805	12.2951	2.26542	4.04292	7.02353	11.7427
59.4	1.4724	2.6095	4.3143	7.199	12.064	1.3976	2.9861	4.2829	7.3604	11.717				59.23	0	0.797832	1.5739	3.06328	5.80776	10.4792	17.3177	0.412813	0.611535	1.97314	2.82632	4.84621	10.3261	16.6412				58.83	2.75544	4.25004	6.80907	12.3235	2.26446	4.12386	7.17064	11.9613
59.6	1.4777	2.619	4.3294	7.2221	12.096	1.3353	2.9896	4.3354	7.4796	11.87				59.43	0	0.800317	1.57871	3.07229	5.8236	10.5036	17.3468	0.539817	0.57454	1.84173	2.80341	4.88635	10.2163	16.9503				59.03	2.76576	4.26504	6.82998	12.3516	2.30333	4.20641	7.23064	11.8363
59.8	1.4829	2.6284	4.3444	7.2451	12.128	1.3781	3.038	4.5485	7.6651	12.13				59.63	0	0.80279	1.5835	3.08126	5.83934	10.5279	17.3755	0.503913	0.629274	1.71896	2.81321	4.97204	10.0649	17.1661				59.23	2.77605	4.27998	6.8508	12.3796	2.39189	4.12819	7.22687	11.883
60	1.4882	2.6377	4.3594	7.268	12.16	1.5243	3.1531	4.6103	7.9109	12.235				59.83	0	0.805252	1.58826	3.09019	5.85499	10.5519	17.404	0.407854	0.610636	1.74623	2.89743	4.93516	10.1527	17.5693				59.43	2.78631	4.29487	6.87152	12.4074	2.47617	4.13609	7.1696	11.7537
60.2	1.4934	2.647	4.3743	7.2908	12.191	1.4559	3.1545	4.6865	8.0151	12.174				60.03	0	0.807702	1.593	3.09906	5.87055	10.5758	17.4322	0.463773	0.652389	1.8176	2.99403	4.84029	10.2957	17.3814				59.63	2.79653	4.30971	6.89214	12.4349	2.51734	4.32592	7.07505	11.9307
60.4	1.4986	2.6563	4.3891	7.3134	12.223	1.3397	3.2128	4.6396	8.0122	12.232				60.23	0	0.810141	1.59772	3.1079	5.88602	10.5996	17.4601	0.44936	0.695012	1.864	3.10734	4.71806	10.2552	17.1299				59.83	2.80673	4.3245	6.91267	12.4623	2.47016	4.35892	7.04636	12.0538
60.6	1.5037	2.6655	4.4039	7.3359	12.254	1.38	3.192	4.562	7.9974	12.179				60.43	0	0.812568	1.60242	3.11668	5.9014	10.6231	17.4878	0.345365	0.618552	2.05356	3.07164	4.87732	10.0082	17.2138				60.03	2.8169	4.33923	6.9331	12.4895	2.43449	4.27766	6.99249	12.1275
60.8	1.5089	2.6747	4.4186	7.3583	12.285	1.4743	3.1171	4.5052	7.9516	12.168				60.63	0	0.814985	1.60709	3.12542	5.91669	10.6465	17.5151	0.262255	0.675498	2.15134	3.02311	4.9448	9.92415	17.2782				60.23	2.82704	4.35391	6.95343	12.5165	2.57331	4.22305	6.99125	12.1149
61	1.514	2.6839	4.4332	7.3806	12.315	1.4704	3.0948	4.5138	7.8244	12.112				60.83	0	0.81739	1.61174	3.13412	5.93189	10.6697	17.5422	0.284558	0.889481	2.06301	3.08761	5.04798	10.0578	17.258				60.43	2.83715	4.36855	6.97367	12.5434	2.65666	4.28849	6.95608	12.2288
61.2	1.5192	2.693	4.4478	7.4028	12.346	1.4164	2.9241	4.5081	7.6971	12				61.03	0	0.819783	1.61637	3.14277	5.94701	10.6928	17.5691	0.308837	0.892438	2.03206	3.10318	5.17226	10.1831	17.4042				60.63	2.84723	4.38313	6.99382	12.57	2.72439	4.19394	7.12734	12.3329
61.4	1.5243	2.7021	4.4623	7.4249	12.376	1.5772	2.875	4.597	7.6773	11.863				61.23	0	0.822166	1.62098	3.15138	5.96203	10.7157	17.5957	0.460116	0.881022	1.94682	3.1024	5.2427	10.4669	17.3724				60.83	2.85729	4.39766	7.01388	12.5965	2.80636	4.10024	7.15564	12.3396
61.6	1.5293	2.7112	4.4768	7.4468	12.406	1.6032	2.8291	4.5814	7.6788	11.67				61.43	0	0.824538	1.62556	3.15994	5.97697	10.7384	17.622	0.47146	0.928332	1.74787	3.11602	5.35059	10.6079	17.4823				61.03	2.86731	4.41214	7.03384	12.6228	2.92287	4.12981	7.11251	12.2868
61.8	1.5344	2.7202	4.4912	7.4686	12.436	1.7031	2.7512	4.6634	7.724	11.572				61.63	0	0.826899	1.63012	3.16846	5.99183	10.761	17.6481	0.476194	0.997002	1.6608	3.10409	5.51671	10.529	17.3241				61.23	2.87731	4.42657	7.05371	12.6489	3.04538	4.40476	6.99073	12.3874
62	1.5394	2.7292	4.5055	7.4904	12.465	1.6293	2.8145	4.7533	7.8023	11.552				61.83	0	0.829249	1.63466	3.17694	6.00659	10.7834	17.6739	0.325335	0.908063	1.57344	2.89486	5.52952	10.3148	17.1571				61.43	2.88728	4.44096	7.07349	12.6749	3.11723	4.48097	6.94028	12.4427
62.2	1.5445	2.7381	4.5197	7.512	12.495	1.5387	2.8506	4.8461	7.8776	11.559				62.03	0	0.831587	1.63918	3.18537	6.02128	10.8057	17.6995	0.256556	0.946482	1.52799	2.63576	5.45884	10.4274	17.2532				61.63	2.89722	4.45529	7.09318	12.7007	3.00374	4.49804	6.97974	12.3489
62.4	1.5495	2.747	4.5339	7.5335	12.524	1.6075	2.7545	4.8914	7.8473	11.647				62.23	0	0.833916	1.64368	3.19376	6.03587	10.8278	17.7248	0.275625	0.945522	1.59592	2.39855	5.42521	10.4155	17.4813				61.83	2.90714	4.46958	7.11278	12.7263	2.93581	4.53349	7.14391	12.3695
62.6	1.5544	2.7559	4.5481	7.5549	12.553	1.6335	2.712	4.8449	7.8016	11.775				62.43	0	0.836233	1.64815	3.2021	6.05038	10.8497	17.7499	0.240528	0.919762	1.70271	2.34849	5.52429	10.5118	17.7075				62.03	2.91702	4.48382	7.1323	12.7517	2.73534	4.45191	7.30371	12.4022
62.8	1.5594	2.7648	4.5621	7.5762	12.582	1.5403	2.7393	4.7777	7.7788	11.897				62.63	0	0.838539	1.65261	3.21041	6.06481	10.8715	17.7747	0.28348	0.886112	1.60358	2.34372	5.64066	10.5382	17.9249				62.23	2.92688	4.49801	7.15172	12.777	2.83876	4.51869	7.34189	12.4619
63	1.5644	2.7736	4.5762	7.5973	12.61	1.4877	2.7891	4.7159	7.7151	11.943				62.83	0	0.840835	1.65704	3.21867	6.07916	10.8931	17.7993	0.272377	0.901067	1.54669	2.32629	5.62887	10.5638	17.8471				62.43	2.93671	4.51215	7.17106	12.8021	2.84267	4.53922	7.3496	12.3647
63.2	1.5693	2.7824	4.5901	7.6184	12.639	1.5633	2.7387	4.7122	7.8034	12.046				63.03	0	0.84312	1.66145	3.22688	6.09342	10.9146	17.8237	0.278908	1.02245	1.4709	2.45598	5.5691	10.6585	18.1292				62.63	2.94652	4.52625	7.19032	12.8271	2.99123	4.48447	7.33485	12.4316
63.4	1.5742	2.7911	4.604	7.6394	12.667	1.6343	2.6847	4.6214	7.762	12.063				63.23	0	0.845395	1.66584	3.23506	6.1076	10.9359	17.8478	0.214795	1.0685	1.42974	2.53091	5.59767	10.6857	18.012				62.83	2.9563	4.5403	7.20949	12.8519	2.97556	4.42693	7.26364	12.4768
63.6	1.5791	2.7998	4.6178	7.6602	12.695	1.7352	2.6591	4.6509	7.875	12.084				63.43	0	0.847659	1.67021	3.24319	6.12169	10.9571	17.8717	0.102121	1.09547	1.47549	2.66149	5.67448	10.573	18.1915				63.03	2.96605	4.55431	7.22857	12.8765	2.98056	4.44497	7.24964	12.5592
63.8	1.584	2.8085	4.6316	7.681	12.723	1.8003	2.7217	4.5773	8.0311	12.122				63.63	0	0.849912	1.67456	3.25129	6.13571	10.9781	17.8953	0.0259098	1.16412	1.56984	2.73163	5.68426	10.5598	18.4128				63.23	2.97578	4.56827	7.24757	12.901	2.97716	4.57184	7.22706	12.6267
64	1.5888	2.8171	4.6453	7.7016	12.751	1.7737	2.871	4.6518	8.0363	12.256				63.83	0	0.852155	1.67888	3.25934	6.14964	10.999	17.9187	-0.0164822	1.17196	1.57353	2.85381	5.75337	10.8566	18.3701				63.43	2.98548	4.58218	7.26649	12.9253	2.96262	4.59925	7.26561	12.6431
64.2	1.5937	2.8257	4.659	7.7222	12.779	1.6819	2.9145	4.6566	8.024	12.437				64.03	0	0.854388	1.68319	3.26735	6.1635	11.0197	17.9419	0.0529088	1.11266	1.61582	2.98943	5.85618	10.7367	18.1417				63.63	2.99515	4.59605	7.28532	12.9495	3.01501	4.73612	7.17356	12.5881
64.4	1.5985	2.8343	4.6726	7.7427	12.806	1.673	2.8578	4.6312	7.8814	12.47				64.23	0	0.85661	1.68748	3.27531	6.17727	11.0403	17.9649	0.127299	1.16284	1.68998	3.1758	5.84064	10.7995	18.2005				63.83	3.0048	4.60987	7.30408	12.9735	3.01166	4.63021	7.1375	12.6726
64.6	1.6033	2.8429	4.6862	7.763	12.833	1.6948	2.7698	4.5152	7.7857	12.534				64.43	0	0.858822	1.69174	3.28324	6.19096	11.0607	17.9876	0.231731	1.2374	1.64701	3.21063	5.81229	10.8335	18.2234				64.03	3.01443	4.62365	7.32275	12.9974	3.01835	4.67814	7.1469	12.7739
64.8	1.6081	2.8514	4.6997	7.7833	12.861	1.7015	2.8085	4.5949	7.7439	12.445				64.63	0	0.861024	1.69598	3.29113	6.20458	11.081	18.0101	0.278493	1.29761	1.64899	3.09859	5.83401	11.0058	18.1263				64.23	3.02403	4.63738	7.34134	13.0211	2.9058	4.74087	7.18455	12.6665
65	1.6129	2.8599	4.7131	7.8034	12.887	1.7259	2.8925	4.7784	7.8635	12.44				64.83	0	0.863215	1.70021	3.29897	6.21811	11.1012	18.0324	0.354304	1.23539	1.71333	2.95256	5.80184	11.1129	18.1106				64.43	3.0336	4.65107	7.35985	13.0447	3.00632	4.66793	7.23426	12.665
65.2	1.6176	2.8683	4.7265	7.8235	12.914	1.7641	2.8595	4.8956	7.9582	12.456				65.03	0	0.865396	1.70441	3.30678	6.23157	11.1212	18.0545	0.314313	1.17466	1.81119	2.9952	5.7387	11.2082	18.0698				64.63	3.04315	4.66472	7.37828	13.0681	3.01997	4.61797	7.36076	12.8129
65.4	1.6224	2.8767	4.7398	7.8435	12.941	1.6621	2.8499	4.9606	7.9323	12.472				65.23	0	0.867567	1.7086	3.31454	6.24495	11.141	18.0764	0.344689	1.07138	1.79082	3.06022	5.70081	11.1907	18.0678				64.83	3.05267	4.67832	7.39664	13.0914	2.98369	4.54519	7.5245	12.8546
65.6	1.6271	2.8851	4.7531	7.8634	12.967	1.5156	2.8848	5.0254	8.059	12.609				65.43	0	0.869729	1.71276	3.32227	6.25825	11.1607	18.098	0.439423	1.08567	1.62794	3.05792	5.63237	11.1828	18.1719				65.03	3.06217	4.69188	7.41492	13.1145	2.94724	4.57108	7.62891	12.8199
65.8	1.6318	2.8935	4.7664	7.8831	12.994	1.6315	2.9475	5.1625	8.2636	12.836				65.63	0	0.87188	1.7169	3.32996	6.27148	11.1803	18.1195	0.287404	1.08465	1.55256	3.14833	5.64602	10.9255	18.377				65.23	3.07165	4.7054	7.43312	13.1375	2.98171	4.68095	7.66519	12.7939
66	1.6365	2.9018	4.7795	7.9028	13.02	1.6915	2.8908	5.2131	8.3547	12.965				65.83	0	0.874021	1.72103	3.3376	6.28462	11.1997	18.1407	0.115684	1.08546	1.45042	3.35258	5.64291	10.8234	18.7074				65.43	3.0811	4.71888	7.45124	13.1604	2.95897	4.75638	7.75545	12.8707
66.2	1.6412	2.9101	4.7927	7.9224	13.046	1.7191	2.8812	5.2416	8.3598	13.004				66.03	0	0.876152	1.72513	3.34521	6.2977	11.219	18.1618	0.0840708	1.10278	1.46868	3.38367	5.66581	10.7183	18.6989				65.63	3.09052	4.73231	7.46929	13.1831	2.87482	4.76257	7.86635	12.9447
66.4	1.6458	2.9184	4.8057	7.9419	13.071	1.6909	2.8478	5.2148	8.3675	13.01				66.23	0	0.878273	1.72921	3.35278	6.31069	11.2382	18.1826	0.140497	1.06561	1.43049	3.27516	5.73049	10.9244	18.5149				65.83	3.09992	4.7457	7.48726	13.2057	2.78892	4.78575	7.96349	12.9635
66.6	1.6505	2.9266	4.8187	7.9613	13.097	1.5569	2.8607	5.1769	8.4412	12.954				66.43	0	0.880385	1.73328	3.36031	6.32361	11.2572	18.2032	0.1335	1.05494	1.37653	3.14962	5.85546	11.0218	18.6587				66.03	3.1093	4.75906	7.50516	13.2282	2.78238	4.75219	7.89396	12.9417
66.8	1.6551	2.9348	4.8317	7.9807	13.123	1.605	3.0351	5.2941	8.7182	13.066				66.63	0	0.882486	1.73732	3.3678	6.33646	11.2761	18.2236	0.120207	1.00714	1.45986	3.13902	5.90236	11.085	18.5833				66.23	3.11866	4.77237	7.52298	13.2505	2.74832	4.89604	7.89045	12.8911
67	1.6597	2.943	4.8446	7.9999	13.148	1.7133	3.0731	5.3281	8.7084	13.166				66.83	0	0.884578	1.74135	3.37525	6.34923	11.2949	18.2439	0.193437	1.14974	1.60136	3.10231	5.72685	11.0879	18.2741				66.43	3.12799	4.78563	7.54073	13.2727	2.76512	4.8865	7.77075	12.905
67.2	1.6643	2.9512	4.8575	8.0191	13.173	1.735	3.0511	5.1907	8.6244	13.119				67.03	0	0.88666	1.74535	3.38266	6.36193	11.3135	18.2639	0.220057	1.23349	1.58063	3.05085	5.60818	10.8993	17.8975				66.63	3.1373	4.79886	7.5584	13.2947	2.80386	4.84967	7.78297	13.0138
67.4	1.6689	2.9593	4.8703	8.0381	13.198	1.6609	3.108	5.228	8.6614	13.125				67.23	0	0.888733	1.74934	3.39004	6.37455	11.332	18.2837	0.215767	1.14891	1.69375	2.89453	5.60288	10.7645	18.2317				66.83	3.14658	4.81205	7.57601	13.3167	2.7857	4.82842	7.69348	13.1311
67.6	1.6735	2.9674	4.8831	8.0571	13.223	1.5525	3.2423	5.2373	8.6886	13.166				67.43	0	0.890796	1.75331	3.39738	6.3871	11.3503	18.3034	0.203491	1.05361	1.75644	2.81576	5.74755	10.7706	18.5962				67.03	3.15585	4.8252	7.59354	13.3385	2.69887	4.77063	7.70528	13.1435
67.8	1.678	2.9755	4.8958	8.076	13.248	1.5435	3.2975	5.2619	8.7224	13.276				67.63	0	0.892849	1.75726	3.40468	6.39958	11.3686	18.3228	0.277377	1.09838	1.70109	2.89329	5.79742	10.9192	18.4457				67.23	3.16509	4.83831	7.611	13.3601	2.70328	4.73613	7.73479	13.1037
68	1.6826	2.9835	4.9085	8.0948	13.273	1.4985	3.3234	5.2783	8.748	13.29				67.83	0	0.894893	1.76118	3.41194	6.41199	11.3867	18.3421	0.309567	1.2502	1.63723	2.92887	5.79876	11.012	18.2275				67.43	3.1743	4.85138	7.6284	13.3817	2.82373	4.72246	7.80283	12.9989
68.2	1.6871	2.9915	4.9211	8.1135	13.297	1.512	3.3371	5.3023	8.6604	13.132				68.03	0	0.896927	1.7651	3.41917	6.42432	11.4046	18.3611	0.278437	1.30084	1.70056	3.01128	5.75209	11.0157	18.4077				67.63	3.1835	4.86441	7.64572	13.4031	2.90139	4.7941	7.84796	12.9111
68.4	1.6916	2.9995	4.9337	8.1322	13.321	1.5051	3.3203	5.2153	8.541	12.941				68.23	0	0.898952	1.76899	3.42636	6.43658	11.4225	18.38	0.306128	1.1886	1.63111	3.00736	5.82667	11.1399	18.6241				67.83	3.19267	4.8774	7.66297	13.4244	2.90378	4.85878	7.78121	13.2622
68.6	1.6961	3.0075	4.9462	8.1507	13.346	1.5302	3.3865	5.197	8.4708	12.89				68.43	0	0.900967	1.77286	3.43351	6.44878	11.4402	18.3987	0.360135	1.17773	1.65725	3.04288	5.82312	11.5486	18.7017				68.03	3.20182	4.89035	7.68015	13.4456	2.93834	4.71867	7.68585	13.4596
68.8	1.7006	3.0154	4.9587	8.1692	13.37	1.5052	3.3706	5.1947	8.5617	12.806				68.63	0	0.902973	1.77671	3.44062	6.4609	11.4578	18.4172	0.321953	1.15291	1.72201	3.00639	5.82947	11.9071	18.8221				68.23	3.21095	4.90327	7.69727	13.4667	2.9757	4.56335	7.6684	13.5321
69	1.7051	3.0233	4.9711	8.1876	13.394	1.6322	3.3551	5.3189	8.6766	12.799				68.83	0	0.90497	1.78055	3.4477	6.47295	11.4753	18.4356	0.421852	1.11945	1.7503	2.90202	5.88936	11.8606	19.0166				68.43	3.22005	4.91614	7.71431	13.4876	2.96628	4.57727	7.67554	13.5035
69.2	1.7095	3.0312	4.9835	8.2059	13.418	1.7173	3.3315	5.3598	8.7252	12.873				69.03	0	0.906958	1.78437	3.45474	6.48493	11.4926	18.4538	0.528911	1.07356	1.76107	2.84554	6.01364	11.8547	18.9902				68.63	3.22914	4.92898	7.73129	13.5084	2.89859	4.64964	7.55297	13.6026
69.4	1.7139	3.039	4.9959	8.2241	13.441	1.7313	3.3177	5.2905	8.6646	12.822				69.23	0	0.908936	1.78817	3.46175	6.49684	11.5098	18.4717	0.528728	1.05251	1.87465	2.93102	6.1251	11.7804	19.2558				68.83	3.2382	4.94179	7.74821	13.5291	2.78728	4.61251	7.47422	13.5452
69.6	1.7184	3.0469	5.0082	8.2423	13.465	1.7811	3.186	5.1991	8.538	12.925				69.43	0	0.910905	1.79195	3.46872	6.50869	11.5269	18.4895	0.436705	0.861302	1.87972	3.12269	6.05268	11.5948	19.3087				69.03	3.24724	4.95455	7.76505	13.5497	2.73443	4.7076	7.51821	13.4269
69.8	1.7228	3.0547	5.0204	8.2604	13.488	1.8327	3.1554	5.1724	8.5463	13.15				69.63	0	0.912865	1.79571	3.47565	6.52046	11.5439	18.5072	0.34565	0.843872	1.81221	3.32639	5.94855	11.6589	19.1624				69.23	3.25626	4.96728	7.78183	13.5702	2.73788	4.98802	7.54059	13.5472
70	1.7272	3.0624	5.0326	8.2784	13.512	1.7825	3.1973	5.1758	8.5874	13.264				69.83	0	0.914816	1.79946	3.48255	6.53217	11.5607	18.5247	0.345143	0.892875	1.77142	3.4392	5.98833	11.6182	19.1633				69.43	3.26526	4.97997	7.79855	13.5905	2.92048	5.00308	7.62009	13.5253
70.2	1.7316	3.0702	5.0448	8.2963	13.535	1.7367	3.2831	5.3366	8.7548	13.449				70.03	0	0.916758	1.80318	3.48942	6.5438	11.5775	18.5419	0.506864	1.0001	1.85467	3.46187	5.8661	11.3732	19.072				69.63	3.27424	4.99262	7.8152	13.6108	3.1328	4.9039	7.62541	13.5277
70.4	1.7359	3.0779	5.0569	8.3141	13.558	1.738	3.2726	5.2846	8.9217	13.609				70.23	0	0.918691	1.80689	3.49624	6.55538	11.5941	18.5591	0.646621	1.04863	2.06943	3.44083	5.72798	11.3393	18.8329				69.83	3.2832	5.00524	7.83179	13.6309	3.06388	4.92799	7.5654	13.4406
70.6	1.7403	3.0856	5.069	8.3319	13.581	1.7411	3.1672	5.1687	8.7156	13.545				70.43	0	0.920615	1.81058	3.50304	6.56688	11.6106	18.576	0.544162	0.894066	2.2487	3.32804	5.78761	11.2897	18.739				70.03	3.29214	5.01783	7.84831	13.651	2.96295	4.89063	7.61951	13.4524
70.8	1.7446	3.0933	5.081	8.3496	13.604	1.775	3.284	5.1299	8.5936	13.441				70.63	0	0.92253	1.81426	3.50979	6.57832	11.627	18.5928	0.364345	0.816243	2.32903	3.19931	5.75764	11.7461	18.6726				70.23	3.30105	5.03037	7.86477	13.6709	2.96549	4.94674	7.63918	13.4807
71	1.749	3.1009	5.093	8.3672	13.626	1.7966	3.3162	5.1895	8.4574	13.459				70.83	0	0.924436	1.81791	3.51652	6.58969	11.6432	18.6095	0.42097	0.776409	2.28418	3.15716	6.12554	11.8569	18.6394				70.43	3.30995	5.04288	7.88117	13.6907	2.99665	4.92245	7.64328	13.585
71.2	1.7533	3.1085	5.105	8.3848	13.649	1.7391	3.3239	5.251	8.3852	13.453				71.03	0	0.926333	1.82155	3.52321	6.60099	11.6594	18.6259	0.386448	0.78051	2.24241	3.19464	6.15384	11.9955	18.4667				70.63	3.31882	5.05536	7.89751	13.7104	2.89205	5.12385	7.61208	13.6812
71.4	1.7576	3.1161	5.1169	8.4022	13.671	1.6807	3.1067	5.1167	8.2521	13.327				71.23	0	0.928221	1.82517	3.52986	6.61223	11.6754	18.6423	0.363277	0.749997	2.16794	3.28665	6.03436	12.0405	18.6177				70.83	3.32768	5.0678	7.91378	13.73	2.86011	5.16718	7.73502	13.6817
71.6	1.7619	3.1237	5.1288	8.4196	13.694	1.6286	3.1276	5.1501	8.3098	13.432				71.43	0	0.930101	1.82877	3.53648	6.62341	11.6913	18.6584	0.218997	0.919761	2.11357	3.3162	5.88263	11.9542	18.6846				71.03	3.33651	5.08021	7.93	13.7495	2.74298	5.17093	7.78528	13.4684
71.8	1.7661	3.1313	5.1406	8.437	13.716	1.7318	3.1811	5.1627	8.3272	13.532				71.63	0	0.931972	1.83236	3.54307	6.63452	11.7071	18.6744	0.129207	1.03679	2.0626	3.42225	5.94133	11.8789	18.8103				71.23	3.34533	5.09258	7.94615	13.7689	2.76533	5.15988	7.9284	13.2446
72	1.7704	3.1388	5.1524	8.4542	13.738	1.7578	3.4451	5.3698	8.5387	13.743				71.83	0	0.933834	1.83593	3.54962	6.64556	11.7228	18.6902	0.195437	0.986248	2.04377	3.41568	6.01277	11.9713	18.9512				71.43	3.35412	5.10492	7.96224	13.7882	2.83579	5.12863	8.08752	13.3701
72.2	1.7747	3.1463	5.1641	8.4714	13.76	1.7428	3.5283	5.5801	8.7302	13.798				72.03	0	0.935688	1.83948	3.55614	6.65654	11.7384	18.7059	0.340687	0.893502	2.07184	3.3668	6.01136	11.8907	18.9363				71.63	3.3629	5.11723	7.97828	13.8074	2.98604	5.09484	8.18153	13.5465
72.4	1.7789	3.1538	5.1758	8.4885	13.782	1.698	3.3404	5.5632	8.6465	13.683				72.23	0	0.937533	1.84301	3.56262	6.66746	11.7539	18.7215	0.431796	0.895451	1.9738	3.36805	6.03763	11.7499	18.9521				71.83	3.37166	5.1295	7.99425	13.8265	2.96624	5.02555	8.2707	13.5911
72.6	1.7831	3.1613	5.1875	8.5056	13.804	1.7815	3.2283	5.4668	8.7272	13.574				72.43	0	0.939369	1.84653	3.56908	6.67832	11.7692	18.7368	0.366589	0.866963	1.93447	3.38448	6.12146	11.7449	19.0565				72.03	3.3804	5.14173	8.01017	13.8455	2.8939	4.9724	8.38449	13.6801
72.8	1.7873	3.1687	5.1991	8.5226	13.825	1.8875	3.2845	5.53	8.7737	13.561				72.63	0	0.941197	1.85003	3.5755	6.68911	11.7845	18.7521	0.341279	0.851103	1.96609	3.51018	6.18836	11.7824	19.128				72.23	3.38911	5.15394	8.02602	13.8644	2.86704	4.93525	8.53324	13.8123
73	1.7915	3.1761	5.2107	8.5395	13.847	1.8322	3.3943	5.614	8.7325	13.613				72.83	0	0.943017	1.85352	3.58188	6.69984	11.7996	18.7672	0.393061	0.891888	1.82395	3.41329	6.07614	11.6941	19.2372				72.43	3.39781	5.16611	8.04182	13.8831	3.02666	5.16097	8.39139	13.8501
73.2	1.7957	3.1835	5.2222	8.5563	13.868	1.8928	3.3891	5.6035	8.706	13.749				73.03	0	0.944828	1.85698	3.58824	6.71051	11.8147	18.7821	0.374867	0.980588	1.89168	3.29208	6.06988	11.9222	19.1939				72.63	3.40649	5.17825	8.05756	13.9018	3.16155	5.20656	8.27875	13.874
73.4	1.7999	3.1909	5.2337	8.5731	13.89	1.908	3.4696	5.6259	8.7834	13.825				73.23	0	0.94663	1.86043	3.59456	6.72111	11.8296	18.7969	0.311057	1.08738	2.00061	3.22363	6.03744	12.0671	18.9664				72.83	3.41515	5.19035	8.07325	13.9204	3.20779	5.19221	8.26151	13.9158
73.6	1.8041	3.1982	5.2452	8.5899	13.911	1.9187	3.4771	5.6473	8.7884	13.875				73.43	0	0.948425	1.86387	3.60084	6.73166	11.8444	18.8115	0.335877	1.13064	2.03574	3.2166	5.94767	11.9091	18.9079				73.03	3.4238	5.20243	8.08888	13.939	3.31124	5.16793	8.35176	13.9204
73.8	1.8082	3.2055	5.2566	8.6065	13.932	1.9478	3.3592	5.6623	8.9285	13.793				73.63	0	0.95021	1.86728	3.6071	6.74214	11.8591	18.826	0.397527	1.10675	2.07027	3.2784	5.96747	11.7047	18.8154				73.23	3.43242	5.21447	8.10445	13.9574	3.55493	5.08868	8.33651	13.8014
74	1.8124	3.2128	5.268	8.6231	13.953	2.012	3.3397	5.701	8.9107	13.766				73.83	0	0.951988	1.87069	3.61332	6.75256	11.8738	18.8404	0.416757	1.01816	2.14791	3.42545	5.97709	11.7596	18.7195				73.43	3.44103	5.22648	8.11997	13.9757	3.70694	4.9003	8.35278	13.6767
74.2	1.8165	3.2201	5.2794	8.6396	13.974	2.06	3.3188	5.7067	8.8107	13.642				74.03	0	0.953757	1.87407	3.61952	6.76292	11.8883	18.8546	0.375687	1.04217	2.16358	3.56921	6.14539	11.6969	18.6436				73.63	3.44961	5.23846	8.13543	13.9939	3.9178	4.75096	8.41786	13.8107
74.4	1.8206	3.2274	5.2907	8.6561	13.995	2.2777	3.3184	5.6552	8.7896	13.642				74.23	0	0.955519	1.87744	3.62568	6.77323	11.9027	18.8687	0.355982	1.0687	2.25379	3.50897	6.21782	11.6113	19.049				73.83	3.45818	5.2504	8.15083	14.0121	4.00987	4.65581	8.4404	13.8959
74.6	1.8247	3.2346	5.302	8.6725	14.015	2.4071	3.2716	5.3234	8.6723	13.601				74.43	0	0.957272	1.88079	3.6318	6.78347	11.917	18.8827	0.446488	1.00221	2.29127	3.37674	6.31516	11.7071	19.1076				74.03	3.46673	5.26232	8.16619	14.0301	3.99117	4.65274	8.45048	14.0209
74.8	1.8288	3.2418	5.3132	8.6888	14.036	2.5039	3.2125	5.2806	8.76	13.555				74.63	0	0.959016	1.88413	3.6379	6.79365	11.9312	18.8965	0.470647	0.923228	2.37809	3.32917	6.24806	11.5197	18.9916				74.23	3.47527	5.2742	8.18148	14.0481	3.87461	4.69675	8.39201	14.0186
75	1.8329	3.249	5.3244	8.7051	14.057	2.5762	3.1787	5.2998	8.8471	13.57				74.83	0	0.960753	1.88745	3.64397	6.80378	11.9453	18.9102	0.561877	0.844051	2.42141	3.34534	6.28354	11.5404	18.88				74.43	3.48378	5.28606	8.19673	14.0659	3.49659	4.71924	8.41242	14.0384
75.2	1.837	3.2562	5.3356	8.7213	14.077	2.5659	3.2507	5.3608	8.9125	13.5				75.03	0	0.962482	1.89075	3.65	6.81384	11.9593	18.9237	0.563267	0.862446	2.28964	3.38067	6.23621	11.4514	19.0114				74.63	3.49228	5.29788	8.21192	14.0837	3.29155	4.7234	8.49348	14.0947
75.4	1.8411	3.2633	5.3468	8.7374	14.097	2.4856	3.3956	5.4937	8.9903	13.591				75.23	0	0.964203	1.89404	3.65601	6.82385	11.9732	18.9371	0.489754	0.876753	2.18388	3.45261	6.2944	11.4867	19.1233				74.83	3.50076	5.30967	8.22706	14.1014	3.08862	4.79448	8.40001	14.1956
75.6	1.8451	3.2705	5.3579	8.7535	14.118	2.3968	3.358	5.4228	9.0729	13.546				75.43	0	0.965915	1.89731	3.66198	6.8338	11.987	18.9504	0.529415	0.895484	2.09553	3.45381	6.20872	11.703	19.2839				75.03	3.50922	5.32144	8.24214	14.119	2.98715	4.88196	8.35786	14.5005
75.8	1.8492	3.2776	5.3689	8.7695	14.138	2.1148	3.4273	5.3884	9.2039	13.665				75.63	0	0.96762	1.90057	3.66792	6.84369	12.0007	18.9636	0.415327	0.991742	2.06007	3.34213	6.39787	11.7228	19.286				75.23	3.51767	5.33317	8.25718	14.1366	2.93424	4.91666	8.40087	14.667
76	1.8532	3.2847	5.38	8.7855	14.158	2.0125	3.527	5.4843	9.3408	13.754				75.83	0	0.969317	1.90381	3.67383	6.85353	12.0143	18.9766	0.44359	1.17186	2.04143	3.36378	6.44984	11.8876	19.3135				75.43	3.5261	5.34487	8.27216	14.154	3.08866	5.01439	8.58434	14.4551
76.2	1.8572	3.2918	5.3909	8.8014	14.178	1.9698	3.5089	5.6932	9.3337	13.713				76.03	0	0.971006	1.90703	3.67971	6.8633	12.0278	18.9895	0.352654	1.35045	1.99103	3.4389	6.38463	12.0288	19.5142				75.63	3.53451	5.35655	8.28709	14.1714	3.094	5.0781	8.64334	14.3176
76.4	1.8612	3.2988	5.4019	8.8173	14.198	1.9383	3.452	5.709	9.3141	13.776				76.23	0	0.972687	1.91024	3.68557	6.87302	12.0412	19.0023	0.262067	1.33367	1.94464	3.48171	6.2741	12.0823	19.5388				75.83	3.5429	5.36819	8.30197	14.1887	3.09097	5.24518	8.45676	14.2241
76.6	1.8652	3.3058	5.4128	8.8331	14.217	1.9966	3.4799	5.8447	9.2967	14.111				76.43	0	0.97436	1.91344	3.69139	6.88269	12.0546	19.0149	0.321439	1.13244	2.01104	3.49231	6.14489	12.0579	19.8018				76.03	3.55128	5.3798	8.3168	14.2058	3.13264	5.36106	8.27606	14.0545
76.8	1.8692	3.3129	5.4237	8.8488	14.237	1.8819	3.4452	5.8417	9.2112	14.285				76.63	0	0.976026	1.91662	3.69718	6.8923	12.0678	19.0275	0.348461	1.05701	2.05546	3.56577	5.99878	12.0216	20.1651				76.23	3.55964	5.39139	8.33158	14.223	3.06408	5.38133	8.17069	14.0621
77	1.8732	3.3198	5.4346	8.8645	14.257	1.9186	3.3536	5.8157	9.042	14.186				76.83	0	0.977684	1.91978	3.70294	6.90185	12.0809	19.0399	0.368892	1.18132	2.08687	3.67939	6.01154	12.0046	20.0488				76.43	3.56798	5.40295	8.34632	14.24	3.01932	5.47883	8.21965	14.2383
77.2	1.8771	3.3268	5.4454	8.8801	14.276	1.8736	3.2975	5.8511	9.1026	14.109				77.03	0	0.979334	1.92293	3.70867	6.91135	12.094	19.0521	0.404876	1.25252	2.12787	3.67284	6.00409	12.0784	19.5959				76.63	3.57631	5.41448	8.361	14.257	3.08709	5.6061	8.27751	14.2411
77.4	1.8811	3.3338	5.4562	8.8957	14.296	1.8962	3.2378	5.8466	9.1342	14.12				77.23	0	0.980977	1.92606	3.71437	6.92079	12.1069	19.0643	0.41311	1.18465	2.12135	3.5315	6.00451	11.8784	19.4069				76.83	3.58462	5.42598	8.37563	14.2738	3.18371	5.58863	8.26191	14.2739
77.6	1.885	3.3407	5.467	8.9112	14.315	1.7517	3.234	5.839	9.182	14.182				77.43	0	0.982611	1.92918	3.72005	6.93018	12.1198	19.0764	0.353689	1.18959	2.18485	3.56023	6.13377	12.0227	19.4423				77.03	3.59291	5.43745	8.39021	14.2906	3.32841	5.50213	8.26422	14.255
77.8	1.889	3.3476	5.4777	8.9267	14.334	1.7576	3.22	5.7931	9.2636	14.164				77.63	0	0.984239	1.93229	3.72569	6.93951	12.1325	19.0883	0.41435	1.22803	2.18889	3.54292	6.28409	12.0109	19.5563				77.23	3.60119	5.44889	8.40475	14.3074	3.35662	5.50791	8.32143	14.1934
78	1.8929	3.3545	5.4884	8.9421	14.353	1.7659	3.0871	5.8403	9.0977	14.142				77.83	0	0.985858	1.93537	3.73131	6.94879	12.1452	19.1001	0.449967	1.1416	2.12043	3.29652	6.48246	12.0038	19.7111				77.43	3.60945	5.46031	8.41924	14.324	3.24616	5.61099	8.16727	14.1944
78.2	1.8968	3.3614	5.4991	8.9574	14.372	1.8837	3.0059	5.7117	8.9814	14.235				78.03	0	0.987471	1.93845	3.73689	6.95802	12.1578	19.1118	0.447351	1.19928	2.06071	3.18824	6.44685	12.1588	19.6522				77.63	3.61769	5.4717	8.43368	14.3406	3.28757	5.63073	8.23062	14.1425
78.4	1.9007	3.3683	5.5097	8.9727	14.391	1.9727	3.1154	5.8591	9.0639	14.286				78.23	0	0.989075	1.94151	3.74245	6.96719	12.1703	19.1234	0.408958	1.32895	2.01436	3.28493	6.36937	12.1827	19.5071				77.83	3.62592	5.48306	8.44807	14.3571	3.39613	5.61847	8.19826	14.2109
78.6	1.9046	3.3751	5.5203	8.9879	14.41	2.1216	3.2085	5.8157	9.162	14.288				78.43	0	0.990673	1.94455	3.74798	6.97631	12.1827	19.1349	0.433187	1.29715	2.04134	3.29407	6.36849	12.3975	19.503				78.03	3.63414	5.49439	8.46242	14.3735	3.47	5.59413	8.23129	14.2572
78.8	1.9085	3.3819	5.5309	9.0031	14.429	2.2347	3.323	5.9117	9.1925	14.243				78.63	0	0.992263	1.94758	3.75348	6.98538	12.195	19.1462	0.398331	1.24016	2.0653	3.26306	6.28933	12.4812	19.8432				78.23	3.64233	5.5057	8.47672	14.3898	3.55372	5.55198	8.19828	14.1636
79	1.9124	3.3887	5.5414	9.0183	14.448	2.3096	3.5035	5.9666	9.2009	14.273				78.83	0	0.993845	1.9506	3.75895	6.99439	12.2072	19.1575	0.285057	1.15159	2.0459	3.44335	6.14523	12.6127	19.8055				78.43	3.65051	5.51698	8.49097	14.4061	3.49227	5.51509	8.17808	14.085
79.2	1.9163	3.3955	5.5519	9.0334	14.467	2.4423	3.664	5.9338	9.3351	14.237				79.03	0	0.99542	1.9536	3.7644	7.00335	12.2193	19.1686	0.203284	1.08798	2.10396	3.63728	6.19983	12.5946	19.9777				78.63	3.65868	5.52823	8.50518	14.4223	3.35275	5.33222	8.25521	14.1773
79.4	1.9201	3.4023	5.5624	9.0484	14.485	2.5759	3.6123	5.8276	9.2812	14.244				79.23	0	0.996988	1.95658	3.76981	7.01226	12.2314	19.1797	0.0843518	1.17807	2.06339	3.573	6.15594	12.411	19.9989				78.83	3.66683	5.53946	8.51934	14.4384	3.30435	5.27335	8.37713	14.151
79.6	1.924	3.4091	5.5729	9.0634	14.504	2.6915	3.661	5.8966	9.3265	14.328				79.43	0	0.998549	1.95955	3.7752	7.02112	12.2434	19.1906	0.0447968	1.11922	1.99017	3.71985	6.37005	12.2953	19.99				79.03	3.67497	5.55066	8.53346	14.4545	3.31792	5.28128	8.51376	14.1931
79.8	1.9278	3.4158	5.5833	9.0783	14.522	2.9251	3.7477	6.0082	9.3938	14.366				79.63	0	1.0001	1.96251	3.78056	7.02993	12.2553	19.2014	0.15459	1.0333	2.07833	3.78771	6.51598	12.1922	20.072				79.23	3.68309	5.56183	8.54753	14.4705	3.27635	5.23048	8.48968	14.2195
80	1.9316	3.4225	5.5937	9.0932	14.541	2.8475	3.8045	6.0718	9.3999	14.394				79.83	0	1.00165	1.96546	3.7859	7.03868	12.2671	19.2121	0.135169	1.09397	2.0069	3.74193	6.48285	11.9068	20.2159				79.43	3.69119	5.57298	8.56156	14.4864	3.20444	5.30823	8.63097	14.1489
80.2	1.9355	3.4292	5.604	9.108	14.559	2.8607	3.8918	6.2095	9.5496	14.394				80.03	0	1.00319	1.96838	3.7912	7.04739	12.2788	19.2227	0.103196	1.12095	1.80058	3.67705	6.42078	11.894	20.1619				79.63	3.69928	5.5841	8.57554	14.5023	3.17878	5.29893	8.58378	14.1901
80.4	1.9393	3.4359	5.6144	9.1228	14.577	2.8992	3.8193	6.2394	9.6486	14.288				80.23	0	1.00472	1.9713	3.79648	7.05604	12.2904	19.2332	0.170999	1.12486	1.74466	3.68428	6.47672	12.01	20.1601				79.83	3.70736	5.59519	8.58948	14.518	3.21876	5.4531	8.70671	14.3589
80.6	1.9431	3.4426	5.6247	9.1375	14.595	2.8665	3.7516	6.1685	9.6251	14.115				80.43	0	1.00624	1.9742	3.80173	7.06465	12.302	19.2436	0.25946	1.10293	1.79281	3.65273	6.46033	11.9634	20.0879				80.03	3.71542	5.60626	8.60338	14.5337	3.31043	5.56054	8.81687	14.388
80.8	1.9469	3.4492	5.6349	9.1522	14.613	2.777	3.6503	6.1202	9.5471	14.028				80.63	0	1.00776	1.97709	3.80696	7.0732	12.3134	19.2539	0.343643	1.03266	1.88552	3.67683	6.28667	11.7453	19.8176				80.23	3.72346	5.61731	8.61723	14.5494	3.2502	5.57404	8.92887	14.4954
81	1.9506	3.4558	5.6452	9.1669	14.631	2.7714	3.6734	6.1734	9.5336	13.974				80.83	0	1.00927	1.97996	3.81216	7.08171	12.3248	19.2641	0.425266	0.89203	1.93689	3.76142	6.19974	11.7789	19.7369				80.43	3.73149	5.62833	8.63104	14.565	3.25253	5.48706	8.86825	14.4931
81.2	1.9544	3.4625	5.6554	9.1815	14.649	2.7001	3.8955	6.1837	9.6504	14.138				81.03	0	1.01078	1.98282	3.81733	7.09016	12.3361	19.2742	0.477618	0.673905	1.93774	3.75652	6.087	11.8746	19.736				80.63	3.73951	5.63932	8.64481	14.5805	3.24625	5.45485	8.82426	14.5568
81.4	1.9582	3.4691	5.6656	9.196	14.667	2.4385	4.0432	6.1607	9.7738	14.338				81.23	0	1.01227	1.98567	3.82247	7.09857	12.3473	19.2843	0.588547	0.779449	1.81065	3.8621	6.1317	12.0513	19.8393				80.83	3.74751	5.65029	8.65854	14.5959	3.29211	5.57571	8.9123	14.5069
81.6	1.9619	3.4757	5.6758	9.2105	14.685	2.3164	4.1445	6.2472	9.9179	14.414				81.43	0	1.01376	1.9885	3.82759	7.10693	12.3585	19.2942	0.56218	0.869164	1.78036	3.97567	6.30719	12.303	19.8632				81.03	3.7555	5.66124	8.67222	14.6113	3.35926	5.68965	9.0441	14.4931
81.8	1.9657	3.4822	5.6859	9.225	14.703	2.3132	4.025	6.1432	9.6891	14.359				81.63	0	1.01524	1.99132	3.83268	7.11524	12.3696	19.304	0.494785	0.780256	1.75809	3.90557	6.52979	12.541	19.6824				81.23	3.76347	5.67216	8.68586	14.6266	3.43516	5.73753	9.04138	14.6196
82	1.9694	3.4888	5.696	9.2394	14.72	2.3456	3.9044	6.0202	9.4027	14.294				81.83	0	1.01672	1.99412	3.83775	7.1235	12.3805	19.3137	0.439692	0.735512	1.73329	3.84207	6.55232	12.5952	19.653				81.43	3.77143	5.68305	8.69947	14.6419	3.27746	5.69474	9.09416	14.5608
82.2	1.9732	3.4953	5.7061	9.2537	14.738	2.3672	3.9537	5.9982	9.2293	14.369				82.03	0	1.01819	1.99691	3.84279	7.13172	12.3915	19.3233	0.34823	0.844842	1.81497	3.82375	6.37272	12.5339	19.4073				81.63	3.77937	5.69393	8.71302	14.6571	3.15689	5.55896	9.05082	14.4634
82.4	1.9769	3.5018	5.7161	9.268	14.755	2.2151	4.1543	6.1401	9.2135	14.576				82.23	0	1.01965	1.99969	3.8478	7.13988	12.4023	19.3328	0.373882	0.853252	1.92588	3.69432	6.1466	12.4896	19.5052				81.83	3.7873	5.70477	8.72654	14.6722	3.19642	5.37235	8.91535	14.3667
82.6	1.9806	3.5083	5.7262	9.2823	14.773	2.0752	4.1277	6.2589	9.3179	14.754				82.43	0	1.02111	2.00246	3.85279	7.148	12.413	19.3423	0.400278	0.876942	1.9701	3.39029	6.1492	12.353	19.6594				82.03	3.79522	5.7156	8.74002	14.6873	3.27963	5.27369	8.96394	14.3278
82.8	1.9843	3.5148	5.7362	9.2965	14.79	2.1143	4.167	6.5221	9.4783	15.043				82.63	0	1.02256	2.00521	3.85775	7.15607	12.4237	19.3516	0.312857	0.90602	2.08464	3.25561	6.26899	12.4346	19.9625				82.23	3.80312	5.7264	8.75346	14.7023	3.51853	5.28748	9.05216	14.1926
83	1.988	3.5213	5.7461	9.3107	14.808	2.0652	4.1748	6.5009	9.4558	15.068				82.83	0	1.024	2.00795	3.86269	7.1641	12.4343	19.3609	0.389273	0.898445	2.13937	3.29749	6.43182	12.3969	20.1718				82.43	3.81101	5.73717	8.76686	14.7172	3.72475	5.45401	9.10783	14.1278
83.2	1.9917	3.5278	5.7561	9.3249	14.825	2.0618	4.1697	6.359	9.4723	14.963				83.03	0	1.02543	2.01067	3.8676	7.17208	12.4448	19.37	0.486161	0.938482	2.1099	3.42364	6.46653	12.3485	20.1845				82.63	3.81888	5.74793	8.78022	14.7321	3.6929	5.40831	9.08154	14.3026
83.4	1.9954	3.5342	5.766	9.339	14.842	1.998	4.244	6.2099	9.6246	14.937				83.23	0	1.02686	2.01338	3.87249	7.18001	12.4553	19.3791	0.396973	0.948957	2.06298	3.54509	6.37366	12.3016	20.0307				82.83	3.82675	5.75865	8.79354	14.7469	3.75375	5.2697	9.02547	14.4003
83.6	1.9991	3.5406	5.7759	9.353	14.859	1.8323	4.2553	6.2377	9.6987	14.978				83.43	0	1.02828	2.01608	3.87735	7.1879	12.4657	19.3881	0.472497	0.957655	2.1671	3.62832	6.30535	12.3592	20.0869				83.03	3.83459	5.76936	8.80682	14.7617	3.79587	5.11364	9.03341	14.437
83.8	2.0027	3.547	5.7858	9.367	14.876	1.6896	4.2341	6.3163	9.8207	15.088				83.63	0	1.0297	2.01877	3.88219	7.19574	12.476	19.397	0.428088	0.945032	2.17715	3.54688	6.37143	12.5167	19.6035				83.23	3.84243	5.78004	8.82006	14.7764	3.73735	5.11695	9.00669	14.5403
84	2.0064	3.5534	5.7956	9.381	14.893	1.7915	4.0773	6.2999	9.7248	14.943				83.83	0	1.03111	2.02144	3.887	7.20354	12.4862	19.4058	0.239465	0.848622	2.06981	3.57245	6.37277	12.3631	19.5211				83.43	3.85025	5.7907	8.83326	14.7911	3.74544	5.02758	8.97027	14.6235
84.2	2.01	3.5598	5.8054	9.3949	14.91	1.7468	3.8403	6.2445	9.6261	14.761				84.03	0	1.03251	2.0241	3.89179	7.21129	12.4964	19.4145	0.138402	0.700472	1.99353	3.53414	6.61573	12.2883	19.404				83.63	3.85806	5.80134	8.84642	14.8056	3.76399	5.00062	9.00324	14.6901
84.4	2.0137	3.5662	5.8152	9.4088	14.927	1.701	3.8021	6.2153	9.5762	14.801				84.23	0	1.03391	2.02675	3.89655	7.21899	12.5065	19.4232	0.148573	0.649817	1.81452	3.48992	6.7648	12.3283	19.5142				83.83	3.86585	5.81195	8.85955	14.8202	3.79658	5.33368	9.08671	14.839
84.6	2.0173	3.5725	5.825	9.4226	14.944	1.726	3.7048	6.1686	9.5271	14.84				84.43	0	1.0353	2.02938	3.90129	7.22665	12.5165	19.4317	0.0539238	0.660992	1.84856	3.49914	6.81364	12.3404	19.9443				84.03	3.87363	5.82255	8.87264	14.8347	3.83918	5.51578	9.06399	14.9363
84.8	2.0209	3.5789	5.8347	9.4364	14.961	1.7107	3.5095	6.0356	9.4414	14.742				84.63	0	1.03668	2.03201	3.906	7.23427	12.5264	19.4402	0.0380668	0.623024	1.85735	3.53195	6.74047	12.4198	19.9947				84.23	3.8814	5.83312	8.88569	14.8491	3.84167	5.59462	9.07664	15.0291
85	2.0245	3.5852	5.8444	9.4502	14.977	1.7175	3.4353	6.0437	9.3741	14.636				84.83	0	1.03805	2.03462	3.91069	7.24184	12.5363	19.4486	0.0303468	0.695297	1.83963	3.42489	6.66516	12.3451	19.9613				84.43	3.88915	5.84366	8.8987	14.8634	3.85972	5.68612	9.03096	15.0153
85.2	2.0282	3.5915	5.8541	9.4639	14.994	1.7147	3.467	6.0871	9.3663	14.698				85.03	0	1.03942	2.03721	3.91535	7.24937	12.5461	19.4569	0.147417	0.656775	1.86521	3.25462	6.68484	12.3856	19.9188				84.63	3.8969	5.85419	8.91168	14.8777	3.8988	5.87765	8.81523	14.9249
85.4	2.0318	3.5978	5.8638	9.4776	15.01	1.7248	3.5687	6.2842	9.4538	14.79				85.23	0	1.04079	2.0398	3.92	7.25686	12.5558	19.4651	0.257527	0.645065	1.88141	3.30705	6.57988	12.4752	19.6544				84.83	3.90462	5.86469	8.92462	14.892	3.93767	5.98895	8.7461	14.8078
85.6	2.0353	3.6041	5.8734	9.4912	15.027	1.8234	3.7336	6.344	9.5548	14.839				85.43	0	1.04215	2.04237	3.92461	7.2643	12.5655	19.4733	0.319217	0.744479	1.88217	3.52178	6.34883	12.5868	19.6038				85.03	3.91234	5.87517	8.93752	14.9062	3.98713	5.98503	8.73368	14.727
85.8	2.0389	3.6104	5.8831	9.5048	15.043	1.9115	3.8541	6.4195	9.5402	14.825				85.63	0	1.0435	2.04493	3.92921	7.2717	12.5751	19.4814	0.278367	0.664543	1.84833	3.65835	6.11796	12.5929	19.6343				85.23	3.92005	5.88563	8.95039	14.9203	3.94349	5.88355	8.82316	14.7127
86	2.0425	3.6166	5.8927	9.5184	15.06	1.9763	3.9443	6.3035	9.5489	14.851				85.83	0	1.04484	2.04748	3.93378	7.27905	12.5846	19.4894	0.259036	0.65456	2.03423	3.79233	6.01944	12.5477	19.5973				85.43	3.92774	5.89607	8.96322	14.9344	3.98757	5.76849	8.93874	14.7086
86.2	2.0461	3.6229	5.9022	9.5319	15.076	2.028	4.1327	6.3128	9.6242	14.988				86.03	0	1.04618	2.05001	3.93833	7.28637	12.5941	19.4973	0.200127	0.513122	2.05717	3.92633	6.0276	12.3404	20.0645				85.63	3.93541	5.90649	8.97601	14.9485	3.8952	5.73698	9.02639	14.732
86.4	2.0497	3.6291	5.9118	9.5454	15.092	2.0544	4.1538	6.2539	9.5672	14.834				86.23	0	1.04751	2.05253	3.94285	7.29364	12.6035	19.5051	0.116401	0.65479	1.9151	3.90458	6.01721	12.5265	20.206				85.83	3.94308	5.91688	8.98877	14.9625	3.78032	5.71332	9.08579	14.7993
86.6	2.0532	3.6353	5.9213	9.5588	15.109	2.0708	4.0081	6.1326	9.599	14.757				86.43	0	1.04884	2.05505	3.94735	7.30087	12.6128	19.5129	0.123586	0.745554	1.96817	3.88485	6.12114	12.574	20.4008				86.03	3.95073	5.92726	9.0015	14.9764	3.60778	5.66582	9.29642	14.7904
86.8	2.0568	3.6415	5.9308	9.5722	15.125	2.2087	3.838	6.0384	9.6103	14.776				86.63	0	1.05016	2.05754	3.95183	7.30805	12.6221	19.5206	0.102349	0.901726	1.92117	3.88681	6.2802	12.447	20.299				86.23	3.95838	5.93761	9.01419	14.9903	3.58105	5.66926	9.35839	14.9597
87	2.0603	3.6477	5.9403	9.5856	15.141	2.3636	3.8349	6.1595	9.7982	14.935				86.83	0	1.05147	2.06003	3.95628	7.3152	12.6312	19.5282	0.176439	0.918028	1.90434	3.86813	6.26193	12.3053	20.1412				86.43	3.96601	5.94794	9.02684	15.0041	3.68852	5.56966	9.29545	14.9388
87.2	2.0638	3.6539	5.9498	9.5989	15.157	2.5158	3.8622	6.1668	9.977	14.928				87.03	0	1.05278	2.06251	3.96071	7.3223	12.6404	19.5357	0.295237	0.980236	1.83529	3.85037	6.19534	12.3578	19.8735				86.63	3.97362	5.95825	9.03946	15.0179	3.78199	5.61815	9.31029	14.8436
87.4	2.0674	3.66	5.9592	9.6122	15.173	2.4799	3.8538	6.1212	10.04	14.88				87.23	0	1.05408	2.06497	3.96512	7.32937	12.6494	19.5432	0.347637	0.887779	1.85281	3.83728	6.23629	12.4825	20.0462				86.83	3.98123	5.96855	9.05205	15.0316	3.86158	5.79988	9.41384	14.9401
87.6	2.0709	3.6662	5.9686	9.6255	15.189	2.4828	3.8689	6.1085	10.105	14.865				87.43	0	1.05538	2.06742	3.96951	7.33639	12.6584	19.5506	0.285226	0.897172	1.93881	3.81636	6.3365	12.5143	20.1247				87.03	3.98882	5.97882	9.0646	15.0453	4.04042	5.90828	9.45761	14.9555
87.8	2.0744	3.6723	5.978	9.6387	15.205	2.528	3.9126	6.1467	10.112	14.974				87.63	0	1.05667	2.06986	3.97387	7.34337	12.6674	19.5579	0.174688	0.994122	2.01505	3.83973	6.39701	12.5411	20.5007				87.23	3.9964	5.98907	9.07712	15.0589	4.13687	5.96978	9.53919	15.1428
88	2.0779	3.6784	5.9874	9.6519	15.221	2.5859	3.9479	6.028	10.043	15.003				87.83	0	1.05795	2.07229	3.97821	7.35031	12.6762	19.5651	0.200967	0.960542	1.89607	3.88167	6.39611	12.6092	20.498				87.43	4.00397	5.9993	9.0896	15.0725	4.21517	6.1234	9.67934	15.2664
88.2	2.0814	3.6845	5.9967	9.6651	15.236	2.696	4.0124	5.9149	10.054	14.905				88.03	0	1.05923	2.0747	3.98253	7.35721	12.6851	19.5723	0.365447	0.863642	1.8709	4.04339	6.54548	12.6436	20.2895				87.63	4.01153	6.0095	9.10205	15.086	4.14306	6.19046	9.63601	15.3004
88.4	2.0849	3.6906	6.0061	9.6782	15.252	2.6172	4.0347	5.7963	10.059	14.803				88.23	0	1.0605	2.07711	3.98683	7.36407	12.6938	19.5794	0.493837	0.761892	1.92722	4.08284	6.74014	12.6154	20.1698				87.83	4.01907	6.01969	9.11447	15.0995	4.15285	6.2056	9.70378	15.2304
88.6	2.0884	3.6967	6.0154	9.6913	15.268	2.6631	4.1112	5.7734	10.001	14.763				88.43	0	1.06177	2.0795	3.9911	7.37089	12.7025	19.5864	0.514217	0.719735	1.93833	3.99899	6.85687	12.5697	20.1236				88.03	4.02661	6.02986	9.12685	15.1129	4.10746	6.13135	9.6814	15.2026
88.8	2.0919	3.7028	6.0247	9.7043	15.284	2.5325	3.9209	5.726	9.8663	14.71				88.63	0	1.06303	2.08188	3.99535	7.37768	12.7111	19.5934	0.406467	0.611722	1.81267	4.10737	6.98086	12.5954	20.1313				88.23	4.03413	6.04001	9.1392	15.1263	3.9736	6.03156	9.61598	15.1029
89	2.0954	3.7089	6.0339	9.7173	15.299	2.4623	3.9387	5.8935	9.9482	14.8				88.83	0	1.06428	2.08425	3.99959	7.38442	12.7197	19.6003	0.36767	0.602172	1.76874	4.16839	6.97877	12.6229	20.0572				88.43	4.04164	6.05014	9.15152	15.1396	3.98283	6.01049	9.65472	14.9425
89.2	2.0988	3.7149	6.0432	9.7303	15.315	2.2824	4.0287	6.0613	9.9958	14.913				89.03	0	1.06553	2.08661	4.00379	7.39112	12.7282	19.6072	0.445628	0.636894	1.79906	4.09261	6.92528	12.5397	20.0608				88.63	4.04914	6.06025	9.1638	15.1529	3.97868	5.91048	9.7765	14.859
89.4	2.1023	3.7209	6.0524	9.7432	15.33	2.1865	4.0736	6.1468	10.01	14.988				89.23	0	1.06677	2.08896	4.00798	7.39779	12.7366	19.6139	0.402096	0.738292	1.91233	3.95906	6.91108	12.5866	20.0088				88.83	4.05663	6.07034	9.17606	15.1662	3.77028	6.01824	9.72505	14.9014
89.6	2.1057	3.727	6.0616	9.7561	15.346	2.0212	4.0548	6.3434	9.9072	15.022				89.43	0	1.06801	2.09129	4.01215	7.40441	12.745	19.6206	0.328986	0.829452	1.88343	3.91622	7.03903	12.7636	20.1884				89.03	4.06411	6.08042	9.18828	15.1794	3.82218	6.20936	9.66057	14.9246
89.8	2.1092	3.733	6.0708	9.769	15.361	2.1407	4.0552	6.3932	9.9165	15.014				89.63	0	1.06924	2.09362	4.01629	7.411	12.7533	19.6273	0.311022	0.948165	1.89537	4.00361	6.94816	12.9564	20.1688				89.23	4.07157	6.09047	9.20047	15.1925	3.8753	6.27548	9.63483	14.9268
90	2.1126	3.739	6.08	9.7819	15.376	2.2572	3.9841	6.481	9.9191	15.09				89.83	0	1.07046	2.09593	4.02042	7.41755	12.7616	19.6338	0.393787	0.947162	1.86471	4.1432	6.82356	12.9337	20.0546				89.43	4.07903	6.1005	9.21263	15.2056	3.82101	6.24209	9.61437	15.1238
90.2	2.1161	3.745	6.0891	9.7947	15.392	2.3844	3.9888	6.5766	9.8535	15.124				90.03	0	1.07168	2.09823	4.02452	7.42406	12.7698	19.6403	0.379951	1.03215	1.92679	4.22862	6.81641	12.6723	20.3616				89.63	4.08647	6.11052	9.22476	15.2187	3.85444	6.35522	9.45173	15.0799
90.4	2.1195	3.7509	6.0982	9.8074	15.407	2.3354	4.0404	6.7438	9.9305	15.154				90.23	0	1.0729	2.10052	4.0286	7.43053	12.7779	19.6468	0.378904	1.07123	2.02205	4.12856	6.92117	12.5531	20.2433				89.83	4.0939	6.12051	9.23685	15.2317	3.88412	6.33107	9.55057	14.8929
90.6	2.1229	3.7569	6.1073	9.8202	15.422	2.279	3.9227	6.7578	9.9235	15.092				90.43	0	1.07411	2.1028	4.03266	7.43697	12.786	19.6532	0.296257	1.04117	2.07555	4.05386	7.0637	12.4487	20.2345				90.03	4.10132	6.13049	9.24892	15.2447	4.07348	6.14033	9.67261	14.9733
90.8	2.1263	3.7628	6.1164	9.8329	15.437	2.4309	4.2589	6.9988	10.155	15.225				90.63	0	1.07531	2.10507	4.0367	7.44337	12.794	19.6595	0.340677	1.04906	2.04514	4.15952	7.22486	12.4505	20.2929				90.23	4.10873	6.14045	9.26095	15.2576	4.00864	6.0131	9.74259	14.9598
91	2.1297	3.7688	6.1255	9.8456	15.452	2.4006	4.3682	7.0049	10.183	15.23				90.83	0	1.07651	2.10733	4.04072	7.44973	12.802	19.6657	0.428267	1.09214	1.91362	4.08096	7.31672	12.6109	20.1722				90.43	4.11613	6.15038	9.27295	15.2705	4.04589	5.96536	9.73944	14.9328
91.2	2.1331	3.7747	6.1345	9.8582	15.467	2.2281	4.2473	6.8618	10.125	15.051				91.03	0	1.0777	2.10958	4.04472	7.45606	12.8099	19.6719	0.629487	1.06392	1.81289	3.91472	7.25029	12.5487	20.1827				90.63	4.12352	6.16031	9.28493	15.2833	4.00697	6.02546	9.75774	15.0583
91.4	2.1365	3.7806	6.1435	9.8708	15.482	2.0718	3.9898	6.6543	9.7365	14.887				91.23	0	1.07888	2.11182	4.04869	7.46234	12.8178	19.6781	0.654679	1.07808	1.66312	3.98454	7.06332	12.6008	20.0958				90.83	4.1309	6.17021	9.29687	15.2961	3.80815	6.01033	9.72675	15.2084
91.6	2.1399	3.7865	6.1525	9.8834	15.497	2.0385	3.8904	6.5999	9.5765	14.845				91.43	0	1.08006	2.11404	4.05265	7.4686	12.8256	19.6842	0.401324	1.13855	1.62098	4.03304	6.99258	12.6063	20.2194				91.03	4.13827	6.18009	9.30878	15.3089	3.74199	5.82197	9.73937	15.3744
91.8	2.1433	3.7924	6.1615	9.896	15.512	2.1311	3.9007	6.5947	9.7051	14.867				91.63	0	1.08124	2.11626	4.05659	7.47481	12.8333	19.6902	0.268309	1.21805	1.72212	4.07333	6.90583	12.6542	20.3059				91.23	4.14562	6.18996	9.32066	15.3216	3.76941	5.60092	9.69025	15.424
92	2.1467	3.7983	6.1705	9.9085	15.527	2.2777	3.8529	6.6733	9.8632	14.97				91.83	0	1.08241	2.11846	4.0605	7.48099	12.841	19.6961	0.13472	1.29253	1.89873	4.1487	6.78702	12.6268	20.1159				91.43	4.15297	6.19981	9.33252	15.3342	3.70595	5.62503	9.49347	15.4367
92.2	2.1501	3.8042	6.1794	9.921	15.542	2.2699	3.8227	6.7277	10.102	15.171				92.03	0	1.08357	2.12066	4.0644	7.48714	12.8487	19.702	0.231483	1.28901	2.12179	4.07365	6.77643	12.667	20.0424				91.63	4.1603	6.20964	9.34434	15.3469	3.61742	5.7275	9.44289	15.5046
92.4	2.1534	3.81	6.1884	9.9334	15.557	2.1886	3.7943	6.5746	10.106	15.3				92.23	0	1.08473	2.12284	4.06828	7.49324	12.8563	19.7079	0.230537	1.2414	2.30172	4.15402	6.77955	12.9468	20.1081				91.83	4.16763	6.21945	9.35614	15.3595	3.59683	5.74526	9.50709	15.605
92.6	2.1568	3.8159	6.1973	9.9459	15.572	2.1009	3.7238	6.4885	10.063	15.224				92.43	0	1.08589	2.12501	4.07213	7.49932	12.8638	19.7137	0.253777	1.11333	2.26262	4.02999	6.77829	13.0456	20.2006				92.03	4.17494	6.22924	9.3679	15.372	3.58533	5.72031	9.50904	15.6969
92.8	2.1601	3.8217	6.2062	9.9583	15.586	2.19	3.7791	6.5029	10.008	15.322				92.63	0	1.08703	2.12718	4.07597	7.50536	12.8713	19.7194	0.267757	1.09324	2.14174	4.00605	6.79253	13.1505	20.2331				92.23	4.18225	6.23902	9.37964	15.3845	3.59752	5.91026	9.49796	15.8382
93	2.1635	3.8276	6.2151	9.9706	15.601	2.3222	3.6676	6.4271	9.9012	15.253				92.83	0	1.08818	2.12933	4.07979	7.51136	12.8787	19.7251	0.204897	1.01276	2.04468	3.84998	6.75422	13.3517	20.2597				92.43	4.18954	6.24878	9.39135	15.397	3.71232	6.03583	9.48484	15.8581
93.2	2.1668	3.8334	6.2239	9.983	15.616	2.4948	3.6471	6.4205	9.9929	15.287				93.03	0	1.08931	2.13147	4.08358	7.51733	12.8861	19.7307	0.30557	1.06732	2.05221	3.78495	6.75104	13.3854	20.4023				92.63	4.19682	6.25852	9.40303	15.4094	3.87832	6.18693	9.52065	15.7728
93.4	2.1702	3.8392	6.2328	9.9953	15.63	2.6888	3.7791	6.5496	10.282	15.425				93.23	0	1.09045	2.1336	4.08736	7.52326	12.8934	19.7363	0.615258	1.16826	2.05111	3.71853	6.8844	13.3746	20.6182				92.83	4.2041	6.26824	9.41468	15.4218	3.91007	6.35884	9.55198	15.8673
93.6	2.1735	3.845	6.2416	10.008	15.645	2.6828	3.798	6.5205	10.483	15.451				93.43	0	1.09157	2.13572	4.09112	7.52916	12.9006	19.7418	0.611856	1.19645	1.92183	3.64665	6.8668	13.2946	20.6581				93.03	4.21136	6.27795	9.4263	15.4341	3.89586	6.41548	9.73353	15.8929
93.8	2.1768	3.8508	6.2504	10.02	15.659	2.6388	3.8764	6.4654	10.513	15.446				93.63	0	1.0927	2.13783	4.09486	7.53503	12.9079	19.7472	0.52877	1.13696	1.92972	3.68124	6.85802	13.1713	20.57				93.23	4.21862	6.28764	9.43789	15.4464	3.9567	6.49374	9.83057	15.7111
94	2.1802	3.8565	6.2592	10.032	15.674	2.4179	3.875	6.3653	10.424	15.414				93.83	0	1.09381	2.13994	4.09858	7.54086	12.915	19.7527	0.519494	1.03032	1.87469	3.64303	6.88194	12.9922	20.4666				93.43	4.22586	6.29731	9.44946	15.4587	3.98066	6.49667	9.85504	15.4918
94.2	2.1835	3.8623	6.2679	10.044	15.688	2.426	3.7664	6.3669	10.287	15.303				94.03	0	1.09492	2.14203	4.10228	7.54665	12.9221	19.758	0.552746	0.842974	1.80115	3.71067	6.90664	12.9168	20.6123				93.63	4.23309	6.30697	9.461	15.4709	4.08685	6.4084	9.89996	15.525
94.4	2.1868	3.8681	6.2767	10.056	15.703	2.355	3.6745	6.3115	10.218	15.1				94.23	0	1.09603	2.14411	4.10596	7.55242	12.9292	19.7633	0.549118	0.734352	1.80405	3.74392	6.64288	12.8248	20.8079				93.83	4.24032	6.31661	9.47251	15.4831	3.9953	6.28053	9.86404	15.5867
94.6	2.1901	3.8738	6.2854	10.069	15.717	2.4096	3.6277	6.2546	10.283	15.016				94.43	0	1.09713	2.14618	4.10963	7.55815	12.9362	19.7686	0.393618	0.625291	1.95509	3.74871	6.47355	12.8318	20.4512				94.03	4.24753	6.32623	9.48399	15.4952	4.04168	6.2054	9.7897	15.6677
94.8	2.1934	3.8795	6.2941	10.081	15.731	2.4352	3.7145	6.2844	10.364	15.1				94.63	0	1.09823	2.14824	4.11327	7.56385	12.9432	19.7738	0.296838	0.596079	2.08658	3.71689	6.63609	12.9104	20.2709				94.23	4.25473	6.33584	9.49545	15.5073	4.05803	6.15898	9.71817	15.6882
95	2.1967	3.8853	6.3028	10.093	15.746	2.391	3.6698	6.2941	10.372	15.044				94.83	0	1.09932	2.15029	4.1169	7.56951	12.9501	19.7789	0.328428	0.647929	2.02834	3.89456	6.86894	12.9219	20.4989				94.43	4.26193	6.34542	9.50688	15.5194	4.09929	6.07102	9.77491	15.6914
95.2	2.2	3.891	6.3115	10.105	15.76	2.4756	3.7274	6.3661	10.357	15.005				95.03	0	1.1004	2.15233	4.1205	7.57514	12.9569	19.784	0.328636	0.704095	1.93597	3.87362	6.89539	12.83	20.4253				94.63	4.26911	6.355	9.51828	15.5314	4.13605	5.95141	9.83513	15.6746
95.4	2.2033	3.8967	6.3202	10.117	15.774	2.5516	3.7134	6.3484	10.216	15.084				95.23	0	1.10148	2.15436	4.12409	7.58074	12.9638	19.7891	0.327532	0.661509	1.64121	3.80659	7.07602	12.7587	20.3013				94.83	4.27629	6.36455	9.52966	15.5434	4.25062	5.90694	9.77009	15.6856
95.6	2.2065	3.9024	6.3288	10.129	15.788	2.5513	3.7109	6.435	10.165	15.28				95.43	0	1.10256	2.15638	4.12766	7.58631	12.9705	19.7941	0.374191	0.741652	1.6773	3.88152	7.21894	13.0115	20.3049				95.03	4.28345	6.37409	9.54101	15.5554	4.29995	5.83162	9.8295	15.546
95.8	2.2098	3.9081	6.3375	10.141	15.802	2.5056	3.7756	6.5259	9.9587	15.427				95.63	0	1.10363	2.1584	4.13121	7.59184	12.9772	19.799	0.388777	0.823727	1.77342	3.95808	7.22402	13.2214	20.3924				95.23	4.29061	6.38362	9.55233	15.5673	4.15082	5.82516	9.91173	15.4697
96	2.2131	3.9137	6.3461	10.153	15.816	2.4323	4.1519	6.8976	10.181	15.785				95.83	0	1.1047	2.1604	4.13475	7.59734	12.9839	19.8039	0.425107	0.990105	1.72476	3.88968	7.25843	13.3121	20.5111				95.43	4.29775	6.39312	9.56363	15.5792	4.19871	5.88596	9.94278	15.4006
96.2	2.2163	3.9194	6.3547	10.165	15.83	2.3401	4.3554	6.9751	10.291	15.989				96.03	0	1.10576	2.16239	4.13826	7.60281	12.9905	19.8088	0.309487	0.962613	1.73351	3.90519	7.33036	13.3958	20.7287				95.63	4.30489	6.40261	9.5749	15.591	4.09274	5.80548	10.0315	15.3621
96.4	2.2196	3.9251	6.3633	10.177	15.844	2.2051	4.2849	6.823	10.248	15.89				96.23	0	1.10681	2.16437	4.14176	7.60825	12.9971	19.8136	0.21752	0.914752	1.79197	3.85918	7.19543	13.4193	20.7187				95.83	4.31202	6.41209	9.58615	15.6028	4.19838	5.72018	10.0527	15.4074
96.6	2.2228	3.9307	6.3718	10.188	15.858	2.3684	4.3804	6.8495	10.302	15.969				96.43	0	1.10786	2.16635	4.14524	7.61366	13.0036	19.8183	0.217888	0.953732	1.86785	3.76288	7.13204	13.4738	20.5998				96.03	4.31914	6.42155	9.59736	15.6146	4.2698	5.6793	9.90618	15.4854
96.8	2.2261	3.9364	6.3804	10.2	15.872	2.4401	4.4605	6.8418	10.308	16.038				96.63	0	1.10891	2.16831	4.1487	7.61903	13.0101	19.823	0.309896	0.828042	1.88221	3.78076	7.08645	13.5499	20.2678				96.23	4.32625	6.43099	9.60856	15.6264	4.26236	5.69245	9.85705	15.5986
97	2.2293	3.942	6.3889	10.212	15.886	2.4241	4.354	6.7606	10.223	15.949				96.83	0	1.10995	2.17027	4.15214	7.62438	13.0166	19.8277	0.371468	0.673005	1.87633	3.78714	7.25422	13.3625	20.4233				96.43	4.33335	6.44042	9.61973	15.6381	4.14196	5.88011	10.0287	15.864
97.2	2.2326	3.9476	6.3974	10.224	15.9	2.5663	4.136	6.5865	10.173	15.831				97.03	0	1.11099	2.17221	4.15557	7.62969	13.023	19.8323	0.422981	0.579022	2.06048	3.73357	7.35743	13.2145	20.5579				96.63	4.34044	6.44983	9.63087	15.6497	3.97942	6.04177	9.8928	15.958
97.4	2.2358	3.9532	6.4059	10.236	15.914	2.5857	4.1381	6.6353	10.282	15.774				97.23	0	1.11202	2.17415	4.15898	7.63498	13.0293	19.8369	0.508581	0.570591	2.0124	3.73024	7.46836	12.9516	20.5777				96.83	4.34752	6.45923	9.64198	15.6614	3.88417	6.09811	9.83829	15.9394
97.6	2.239	3.9588	6.4144	10.247	15.928	2.5813	4.114	6.5222	10.316	15.73				97.43	0	1.11305	2.17607	4.16237	7.64023	13.0356	19.8414	0.521644	0.583503	1.93887	3.70957	7.33882	13.0043	20.7694				97.03	4.35459	6.46861	9.65308	15.673	4.02336	6.30029	9.95451	16.0572
97.8	2.2422	3.9644	6.4229	10.259	15.941	2.4541	4.0563	6.5467	10.343	15.798				97.63	0	1.11407	2.17799	4.16574	7.64545	13.0419	19.8459	0.648547	0.72068	1.85176	3.56409	7.22272	13.1358	20.9353				97.23	4.36165	6.47797	9.66414	15.6845	4.29879	6.57217	10.1092	16.0539
98	2.2455	3.97	6.4314	10.271	15.955	2.5157	4.1376	6.4757	10.338	15.836				97.83	0	1.11509	2.1799	4.1691	7.65064	13.0481	19.8504	0.691917	0.817056	1.76602	3.46298	7.15081	13.3501	21.084				97.43	4.36871	6.48732	9.67519	15.6961	4.30056	6.71482	10.1718	16.026
98.2	2.2487	3.9756	6.4398	10.282	15.969	2.5917	4.1793	6.4447	10.251	15.748				98.03	0	1.1161	2.1818	4.17244	7.6558	13.0542	19.8548	0.646317	1.02368	1.89883	3.44932	7.13093	13.2547	21.0959				97.63	4.37575	6.49666	9.6862	15.7076	4.31816	6.7706	10.1878	16.1685
98.4	2.2519	3.9811	6.4482	10.294	15.983	2.7194	4.1218	6.4934	10.189	15.606				98.23	0	1.11711	2.18369	4.17576	7.66094	13.0604	19.8591	0.658507	1.08074	1.96932	3.41594	7.26394	13.1555	21.2177				97.83	4.38279	6.50598	9.6972	15.719	4.28527	6.70765	10.2297	16.467
98.6	2.2551	3.9867	6.4567	10.306	15.996	2.6839	3.9665	6.5212	10.161	15.536				98.43	0	1.11811	2.18557	4.17906	7.66604	13.0664	19.8635	0.585467	1.1615	2.00682	3.36989	7.29558	13.2442	21.1645				98.03	4.38982	6.51528	9.70817	15.7305	4.20586	6.49921	10.2256	16.4908
98.8	2.2583	3.9922	6.4651	10.317	16.01	2.5054	3.9047	6.5592	10.199	15.521				98.63	0	1.11911	2.18744	4.18235	7.67111	13.0725	19.8677	0.442997	1.22602	2.05712	3.472	7.24111	13.3174	20.7612				98.23	4.39684	6.52457	9.71911	15.7419	4.01027	6.39294	10.1802	16.3677
99	2.2615	3.9978	6.4734	10.329	16.023	2.4806	3.9694	6.6839	10.326	15.606				98.83	0	1.1201	2.1893	4.18562	7.67615	13.0785	19.872	0.411487	1.27884	2.1	3.58319	7.2458	13.3253	20.3401				98.43	4.40385	6.53385	9.73003	15.7532	3.88958	6.29566	10.0936	16.2855
99.2	2.2647	4.0033	6.4818	10.34	16.037	2.5888	3.999	6.7492	10.385	15.697				99.03	0	1.12109	2.19116	4.18888	7.68117	13.0844	19.8762	0.406087	1.17132	2.00358	3.82103	7.2519	13.219	20.3979				98.63	4.41085	6.54311	9.74093	15.7646	3.96702	6.14293	10.0329	16.2071
99.4	2.2678	4.0088	6.4902	10.352	16.05	2.6236	4.1126	6.7023	10.348	15.71				99.23	0	1.12208	2.193	4.19212	7.68615	13.0903	19.8803	0.554377	1.16797	1.89628	3.90451	7.13581	13.141	20.5892				98.83	4.41784	6.55235	9.7518	15.7759	3.95851	6.0908	9.9148	16.1835
99.6	2.271	4.0143	6.4985	10.363	16.064	2.6087	4.157	6.693	10.379	15.766				99.43	0	1.12306	2.19484	4.19534	7.69111	13.0962	19.8844	0.565357	1.01755	1.92144	4.09268	7.08586	13.1333	20.8164				99.03	4.42483	6.56158	9.76265	15.7871	4.13974	6.01356	9.78775	16.2785
99.8	2.2742	4.0198	6.5068	10.375	16.077	2.6662	4.1042	6.677	10.421	15.708				99.63	0	1.12403	2.19667	4.19854	7.69604	13.102	19.8885	0.457147	0.880987	2.00145	4.17571	7.06875	13.2287	20.8448				99.23	4.4318	6.5708	9.77347	15.7984	4.22797	6.04754	9.70291	16.0498
100	2.2774	4.0253	6.5151	10.386	16.091	2.6712	4.1629	6.7463	10.545	15.858				99.83	0	1.125	2.19848	4.20173	7.70093	13.1078	19.8925	0.357757	0.824386	2.00908	4.18076	7.16904	12.9972	20.9673				99.43	4.43877	6.58	9.78428	15.8096	4.10833	6.12007	9.6601	15.9504
100.2	2.2805	4.0308	6.5234	10.398	16.104	2.6357	4.3285	7	10.77	16.136				100.03	0	1.12597	2.20029	4.2049	7.70581	13.1136	19.8965	0.350337	1.00078	2.06505	4.11096	7.18053	13.1164	20.9494				99.63	4.44573	6.58919	9.79506	15.8207	3.98618	6.21779	9.61536	15.9888
100.4	2.2837	4.0363	6.5317	10.409	16.117	2.4836	4.5401	7.1333	10.763	16.321				100.23	0	1.12693	2.20209	4.20806	7.71065	13.1193	19.9005	0.316691	1.12317	2.04587	4.13477	7.13521	13.2071	20.7523				99.83	4.45268	6.59836	9.80581	15.8319	4.03339	6.28135	9.61255	15.9008
100.6	2.2868	4.0417	6.54	10.421	16.131	2.3925	4.6659	7.0775	10.504	16.272				100.43	0	1.12789	2.20389	4.21119	7.71546	13.1249	19.9044	0.292848	1.13161	2.20479	4.05092	7.08156	13.343	20.63				100.03	4.45962	6.60752	9.81654	15.843	4.07555	6.35554	9.73814	15.7322
100.8	2.29	4.0472	6.5482	10.432	16.144	2.2037	4.5422	6.9188	10.288	16.069				100.63	0	1.12884	2.20567	4.21432	7.72025	13.1305	19.9083	0.288573	0.97584	2.40475	3.77943	7.0319	13.361	20.3135				100.23	4.46655	6.61666	9.82725	15.8541	4.17737	6.52455	9.93046	15.6983
101	2.2931	4.0527	6.5565	10.443	16.157	2.1384	4.5549	6.9721	10.298	16.111				100.83	0	1.12979	2.20745	4.21742	7.72501	13.1361	19.9121	0.291304	0.995058	2.53447	3.86984	7.02448	13.1875	20.1313				100.43	4.47348	6.62579	9.83794	15.8651	4.16684	6.68588	10.0174	15.6285
101.2	2.2963	4.0581	6.5647	10.455	16.17	2.21	4.6089	7.0475	10.352	16.149				101.03	0	1.13074	2.20921	4.22051	7.72974	13.1417	19.9159	0.254239	1.02006	2.39439	3.77877	7.18199	13.3231	20.1628				100.63	4.48039	6.63491	9.8486	15.8761	4.25995	6.76062	10.1768	15.6074
101.4	2.2994	4.0635	6.5729	10.466	16.183	2.2648	4.6526	7.1626	10.382	16.206				101.23	0	1.13168	2.21097	4.22359	7.73444	13.1472	19.9197	0.250005	0.854029	2.28334	3.86028	7.33414	13.3402	20.5958				100.83	4.4873	6.64401	9.85924	15.8871	4.24026	6.85877	10.2141	15.6876
101.6	2.3025	4.069	6.5811	10.477	16.197	2.2153	4.6993	7.191	10.419	16.298				101.43	0	1.13261	2.21272	4.22665	7.73912	13.1526	19.9234	0.0966293	0.74435	2.09818	4.00863	7.30528	13.5052	20.5054				101.03	4.4942	6.6531	9.86986	15.8981	4.34559	6.89833	10.3581	15.8456
101.8	2.3057	4.0744	6.5893	10.488	16.21	2.2899	4.6406	7.1311	10.487	16.222				101.63	0	1.13354	2.21446	4.22969	7.74377	13.1581	19.9271	-0.0366927	0.62358	2.05628	4.06282	7.38776	13.7409	20.3819				101.23	4.5011	6.66217	9.88046	15.909	4.40829	6.92675	10.4997	16.0615
102	2.3088	4.0798	6.5975	10.5	16.223	2.4475	4.4448	7.0419	10.556	16.112				101.83	0	1.13447	2.21619	4.23272	7.74839	13.1634	19.9308	-0.0176272	0.71089	2.08248	4.0035	7.27736	13.6221	20.4082				101.43	4.50798	6.67123	9.89103	15.9199	4.45549	6.80915	10.4405	16.4539
102.2	2.3119	4.0852	6.6056	10.511	16.236	2.4723	4.1272	6.9147	10.574	15.997				102.03	0	1.13539	2.21792	4.23573	7.75299	13.1688	19.9344	0.157328	0.847695	2.11463	4.00325	7.16909	13.5194	20.4163				101.63	4.51486	6.68028	9.90159	15.9307	4.45082	6.59399	10.4685	16.4474
102.4	2.315	4.0906	6.6138	10.522	16.249	2.5437	4.0836	6.7638	10.516	16.023				102.23	0	1.13631	2.21964	4.23873	7.75755	13.1741	19.938	0.0830678	0.955462	2.17464	4.04986	7.0849	13.3142	20.2031				101.83	4.52172	6.68931	9.91212	15.9416	4.66661	6.50339	10.4624	16.5051
102.6	2.3181	4.096	6.6219	10.533	16.262	2.3088	4.0763	6.804	10.558	16.046				102.43	0	1.13722	2.22134	4.24171	7.7621	13.1794	19.9415	-0.0183857	0.949572	2.48817	3.92265	7.09164	13.3006	20.1604				102.03	4.52859	6.69833	9.92262	15.9524	4.70679	6.51813	10.5099	16.5386
102.8	2.3213	4.1014	6.63	10.544	16.275	2.2206	3.9999	6.837	10.595	16.061				102.63	0	1.13813	2.22304	4.24468	7.76661	13.1846	19.945	0.00527477	0.907907	2.48677	3.93315	7.05834	13.2639	20.3082				102.23	4.53544	6.70733	9.93311	15.9631	4.58019	6.57747	10.5547	16.3794
103	2.3244	4.1067	6.6381	10.556	16.288	2.2598	3.9806	6.8025	10.609	16.14				102.83	0	1.13904	2.22473	4.24763	7.7711	13.1898	19.9485	0.0301833	0.754512	2.38203	4.08908	7.09817	13.1876	20.414				102.43	4.54228	6.71632	9.94358	15.9739	4.43101	6.60433	10.5791	16.3272
103.2	2.3275	4.1121	6.6462	10.567	16.301	2.3072	3.975	6.7336	10.679	16.151				103.03	0	1.13994	2.22642	4.25056	7.77557	13.195	19.952	0.0851438	0.724952	2.1907	4.13453	7.21504	13.4935	20.4352				102.63	4.54912	6.7253	9.95402	15.9846	4.42101	6.54429	10.4973	16.3337
103.4	2.3305	4.1175	6.6543	10.578	16.313	2.3264	4.0296	6.7736	10.697	16.232				103.23	0	1.14084	2.22809	4.25349	7.78001	13.2001	19.9554	0.103647	0.914378	2.13938	4.21258	7.29773	13.5174	20.4485				102.83	4.55595	6.73427	9.96444	15.9953	4.41003	6.56095	10.5832	16.334
103.6	2.3336	4.1228	6.6624	10.589	16.326	2.4082	4.1046	6.8173	10.678	16.317				103.43	0	1.14173	2.22976	4.25639	7.78442	13.2052	19.9588	-0.0439767	0.982618	2.20204	4.26272	7.22551	13.5632	20.358				103.03	4.56277	6.74322	9.97484	16.006	4.35763	6.66079	10.6153	16.3864
103.8	2.3367	4.1282	6.6704	10.6	16.339	2.6395	4.147	6.8158	10.695	16.236				103.63	0	1.14262	2.23142	4.25928	7.78881	13.2102	19.9621	0.0301673	0.917986	2.17871	4.12603	7.13801	13.5895	20.3634				103.23	4.56958	6.75216	9.98522	16.0166	4.10964	6.68049	10.5002	16.4077
104	2.3398	4.1335	6.6785	10.611	16.352	2.7104	4.1326	6.877	10.675	16.142				103.83	0	1.14351	2.23307	4.26216	7.79317	13.2152	19.9654	0.0748068	0.909731	2.07942	4.09879	7.07944	13.6524	20.4924				103.43	4.57639	6.76108	9.99558	16.0272	4.10672	6.75265	10.5217	16.4271
104.2	2.3429	4.1388	6.6865	10.622	16.365	2.7013	4.2772	6.9871	10.605	16.214				104.03	0	1.14439	2.23472	4.26502	7.7975	13.2202	19.9687	0.0118468	0.91206	2.07511	4.11421	7.22889	13.6135	20.422				103.63	4.58318	6.76999	10.0059	16.0378	4.2107	6.90827	10.544	16.2927
104.4	2.346	4.1441	6.6945	10.633	16.377	2.7605	4.3736	7.132	10.698	16.386				104.23	0	1.14526	2.23635	4.26787	7.80181	13.2252	19.972	0.0125768	0.928809	2.11044	4.04004	7.29913	13.5616	20.2164				103.83	4.58997	6.77889	10.0162	16.0483	4.34094	6.98814	10.4793	16.3991
104.6	2.349	4.1495	6.7025	10.644	16.39	2.8638	4.3673	7.1623	10.803	16.486				104.43	0	1.14614	2.23798	4.2707	7.8061	13.2301	19.9752	0.11266	1.00382	2.17944	4.16522	7.3985	13.6236	20.0683				104.03	4.59676	6.78778	10.0265	16.0588	4.30794	7.00176	10.3718	16.4294
104.8	2.3521	4.1548	6.7105	10.655	16.403	3.0142	4.2097	7.0747	10.727	16.505				104.63	0	1.147	2.2396	4.27352	7.81036	13.2349	19.9784	0.122993	1.05183	2.1219	4.16312	7.32635	13.548	20.0873				104.23	4.60353	6.79665	10.0368	16.0693	4.33908	7.00685	10.2047	16.3752
105	2.3552	4.1601	6.7185	10.666	16.415	3.0583	4.0853	7.0929	10.658	16.417				104.83	0	1.14787	2.24121	4.27632	7.8146	13.2398	19.9815	0.0721078	1.01089	2.10942	4.13468	7.25167	13.5373	20.0926				104.43	4.6103	6.80551	10.0471	16.0798	4.30349	6.91605	9.96805	16.2823
105.2	2.3582	4.1653	6.7264	10.677	16.428	3.0444	4.144	7.1234	10.65	16.384				105.03	0	1.14873	2.24282	4.27911	7.81881	13.2446	19.9847	0.146387	0.99677	2.10001	4.05068	7.28616	13.5333	20.3156				104.63	4.61706	6.81436	10.0573	16.0902	4.3928	6.75969	10.1242	16.3224
105.4	2.3613	4.1706	6.7344	10.687	16.441	2.8689	4.2466	7.106	10.711	16.321				105.23	0	1.14959	2.24441	4.28188	7.823	13.2494	19.9877	0.246277	1.01946	2.06688	4.06548	7.33496	13.557	20.4989				104.83	4.62381	6.82319	10.0675	16.1006	4.4518	6.66224	10.3538	16.4187
105.6	2.3643	4.1759	6.7423	10.698	16.453	2.7523	4.4471	7.0379	10.739	16.372				105.43	0	1.15044	2.246	4.28464	7.82716	13.2541	19.9908	0.254187	1.07944	2.16529	4.09039	7.41099	13.5427	20.5188				105.03	4.63056	6.83202	10.0777	16.111	4.34465	6.60095	10.4067	16.6316
105.8	2.3674	4.1812	6.7503	10.709	16.466	2.6914	4.501	7.0215	10.901	16.418				105.63	0	1.15129	2.24758	4.28739	7.8313	13.2588	19.9939	0.137864	1.04817	2.17043	4.00503	7.54633	13.5564	20.4775				105.23	4.63729	6.84083	10.0879	16.1214	4.22543	6.48123	10.4945	16.6916
106	2.3704	4.1864	6.7582	10.72	16.478	2.6521	4.4305	6.9431	10.85	16.256				105.83	0	1.15213	2.24916	4.29012	7.83542	13.2635	19.9969	0.118598	1.02848	2.20148	4.11299	7.59777	13.5918	20.3544				105.43	4.64402	6.84962	10.098	16.1317	4.35215	6.33792	10.6316	16.7281
106.2	2.3735	4.1917	6.7661	10.731	16.491	2.4901	4.4199	6.8226	10.705	16.244				106.03	0	1.15297	2.25072	4.29284	7.83951	13.2681	19.9998	0.17103	1.09829	2.29434	4.11852	7.50371	13.7214	20.4784				105.63	4.65075	6.85841	10.1082	16.142	4.3231	6.33131	10.6106	16.7947
106.4	2.3765	4.1969	6.774	10.741	16.503	2.2252	4.4069	6.6712	10.625	16.211				106.23	0	1.15381	2.25228	4.29554	7.84358	13.2727	20.0028	0.0790503	1.10717	2.35604	4.16938	7.46258	13.63	20.5768				105.83	4.65746	6.86718	10.1183	16.1523	4.31752	6.37819	10.6322	16.9146
106.6	2.3795	4.2022	6.7819	10.752	16.516	2.2686	4.3488	6.6595	10.637	16.237				106.43	0	1.15464	2.25383	4.29823	7.84762	13.2773	20.0057	0.1017	1.07689	2.32519	4.21854	7.41768	13.536	20.4572				106.03	4.66417	6.87594	10.1284	16.1625	4.31456	6.3687	10.8118	16.8697
106.8	2.3826	4.2074	6.7897	10.763	16.528	2.3546	4.2952	6.546	10.582	16.208				106.63	0	1.15547	2.25538	4.30091	7.85164	13.2818	20.0086	0.150416	1.11829	2.1584	4.28334	7.49571	13.722	20.3368				106.23	4.67087	6.88468	10.1384	16.1727	4.33707	6.32721	10.9959	16.6813
107	2.3856	4.2126	6.7976	10.774	16.541	2.3716	4.2435	6.6302	10.4	16.233				106.83	0	1.1563	2.25691	4.30357	7.85564	13.2863	20.0115	0.255896	1.13938	2.10159	4.35864	7.46299	13.785	20.3179				106.43	4.67757	6.89342	10.1485	16.1829	4.45683	6.35539	10.9749	16.6191
107.2	2.3886	4.2179	6.8055	10.784	16.553	2.3662	4.1863	6.6542	10.357	16.266				107.03	0	1.15712	2.25844	4.30622	7.85962	13.2908	20.0143	0.222808	1.22058	2.18333	4.45447	7.37421	13.994	20.635				106.63	4.68425	6.90214	10.1585	16.1931	4.49223	6.53312	10.9586	16.6851
107.4	2.3916	4.2231	6.8133	10.795	16.565	2.4353	4.23	6.7032	10.486	16.274				107.23	0	1.15794	2.25996	4.30885	7.86357	13.2953	20.0171	0.202357	1.20347	2.23587	4.37973	7.43468	14.0654	20.6563				106.83	4.69093	6.91085	10.1685	16.2033	4.51378	6.60766	11.0267	16.6641
107.6	2.3946	4.2283	6.8211	10.806	16.578	2.4366	4.2441	6.6855	10.352	16.277				107.43	0	1.15875	2.26148	4.31147	7.8675	13.2997	20.0199	0.125277	1.24582	2.0803	4.36356	7.41978	13.8868	20.6485				107.03	4.69761	6.91955	10.1785	16.2134	4.52901	6.669	10.8295	16.5977
107.8	2.3976	4.2335	6.8289	10.816	16.59	2.4333	4.3325	6.7647	10.544	16.29				107.63	0	1.15956	2.26298	4.31408	7.8714	13.304	20.0226	0.212517	1.38364	1.90055	4.37614	7.38994	13.8461	20.6073				107.23	4.70427	6.92823	10.1885	16.2235	4.45701	6.7861	10.6578	16.4626
108	2.4006	4.2387	6.8367	10.827	16.602	2.5923	4.5211	6.9002	10.604	16.378				107.83	0	1.16037	2.26448	4.31668	7.87528	13.3084	20.0254	0.24883	1.41825	1.75746	4.42618	7.40237	13.8542	20.5922				107.43	4.71093	6.93691	10.1985	16.2335	4.38018	6.7636	10.6021	16.2993
108.2	2.4037	4.2439	6.8445	10.838	16.614	2.5006	4.5756	6.8818	10.574	16.341				108.03	0	1.16117	2.26598	4.31926	7.87915	13.3127	20.0281	0.255047	1.45568	1.77528	4.41006	7.62969	13.7862	20.8888				107.63	4.71758	6.94557	10.2084	16.2436	4.2929	6.69272	10.7515	16.2239
108.4	2.4067	4.2491	6.8523	10.848	16.627	2.5	4.5914	6.819	10.498	16.289				108.23	0	1.16197	2.26746	4.32183	7.88298	13.317	20.0307	0.151917	1.45501	1.7597	4.45085	7.6078	13.7313	20.7831				107.83	4.72423	6.95422	10.2183	16.2536	4.26883	6.64539	10.8576	16.219
108.6	2.4096	4.2542	6.8601	10.859	16.639	2.5834	4.4402	6.85	10.581	16.248				108.43	0	1.16276	2.26894	4.32438	7.8868	13.3213	20.0334	0.0729068	1.32532	1.7554	4.38299	7.44598	13.7362	20.8563				108.03	4.73086	6.96286	10.2282	16.2636	4.26714	6.61667	10.786	16.2506
108.8	2.4126	4.2594	6.8678	10.869	16.651	2.714	4.3608	6.8996	10.734	16.303				108.63	0	1.16355	2.27041	4.32692	7.89059	13.3255	20.036	0.000415268	1.25257	1.80102	4.37185	7.32982	13.6964	20.8883				108.23	4.7375	6.97149	10.2381	16.2736	4.28393	6.64288	10.8536	16.4054
109	2.4156	4.2646	6.8756	10.88	16.663	2.7955	4.4014	6.9047	10.801	16.39				108.83	0	1.16434	2.27188	4.32945	7.89437	13.3297	20.0386	-0.0601167	1.35528	1.82657	4.4222	7.28976	13.7922	20.8209				108.43	4.74412	6.9801	10.248	16.2835	4.18088	6.66574	10.8119	16.3503
109.2	2.4186	4.2697	6.8833	10.891	16.675	2.7384	4.416	6.9658	10.99	16.45				109.03	0	1.16513	2.27333	4.33197	7.89812	13.3338	20.0412	-0.0618832	1.48768	1.87328	4.43299	7.36968	13.8725	20.5824				108.63	4.75074	6.9887	10.2578	16.2934	4.19958	6.69631	10.6825	16.5248
109.4	2.4216	4.2749	6.8911	10.901	16.687	2.6668	4.4216	6.9549	10.913	16.388				109.23	0	1.16591	2.27478	4.33447	7.90185	13.338	20.0437	-0.00545323	1.45846	2.01476	4.46057	7.4294	13.9244	20.4759				108.83	4.75735	6.99729	10.2677	16.3033	4.30468	6.7796	10.6453	16.4066
109.6	2.4246	4.28	6.8988	10.912	16.699	2.6754	4.5374	7.0639	10.969	16.458				109.43	0	1.16668	2.27623	4.33696	7.90555	13.3421	20.0463	0.0428468	1.36906	2.06706	4.3811	7.4253	14.082	20.6826				109.03	4.76395	7.00587	10.2775	16.3132	4.3356	6.69097	10.6728	16.3028
109.8	2.4276	4.2851	6.9065	10.922	16.711	2.6709	4.4644	7.095	11.022	16.486				109.63	0	1.16746	2.27766	4.33944	7.90924	13.3462	20.0488	0.122624	1.22432	2.1121	4.27628	7.39141	14.1016	20.7106				109.23	4.77055	7.01444	10.2873	16.323	4.4274	6.38143	10.7701	16.3382
110	2.4305	4.2903	6.9142	10.932	16.724	2.6197	4.3606	7.0946	10.777	16.429				109.83	0	1.16823	2.27909	4.3419	7.9129	13.3502	20.0512	0.151921	1.1636	2.13707	4.3292	7.31619	14.0811	20.648				109.43	4.77714	7.023	10.297	16.3329	4.42564	6.41007	10.8426	16.4409
110.2	2.4335	4.2954	6.9219	10.943	16.736	2.6475	4.4082	7.2228	10.822	16.5				110.03	0	1.16899	2.28051	4.34436	7.91655	13.3542	20.0537	0.126333	1.14787	2.18999	4.3484	7.41203	14.0051	20.7937				109.63	4.78372	7.03154	10.3068	16.3427	4.39746	6.40862	10.8376	16.5241
110.4	2.4365	4.3005	6.9295	10.953	16.747	2.6729	4.4788	7.1535	10.833	16.535				110.23	0	1.16975	2.28193	4.3468	7.92017	13.3582	20.0561	-0.0646327	1.01762	2.1954	4.155	7.46561	13.8495	20.6657				109.83	4.7903	7.04008	10.3165	16.3524	4.4185	6.62362	10.7456	16.716
110.6	2.4394	4.3056	6.9372	10.964	16.759	2.6219	4.7099	7.0981	10.84	16.674				110.43	0	1.17051	2.28334	4.34922	7.92377	13.3622	20.0585	0.0412368	1.02846	2.13602	4.05153	7.5052	13.7072	20.6125				110.03	4.79687	7.0486	10.3262	16.3622	4.45026	6.80531	10.6322	16.8506
110.8	2.4424	4.3107	6.9449	10.974	16.771	2.5665	4.8634	7.1786	10.982	16.844				110.63	0	1.17127	2.28474	4.35164	7.92735	13.3661	20.0609	0.17758	1.03913	1.95847	3.96185	7.67468	13.6911	20.6124				110.23	4.80343	7.05711	10.3359	16.3719	4.39865	7.07276	10.4298	16.7981
111	2.4453	4.3158	6.9525	10.985	16.783	2.818	5.0067	7.0966	10.996	16.924				110.83	0	1.17202	2.28614	4.35404	7.93091	13.37	20.0632	0.369555	1.03688	2.01279	3.97899	7.67907	13.7482	20.5831				110.43	4.80999	7.06561	10.3456	16.3816	4.35314	7.04674	10.4228	16.7509
111.2	2.4483	4.3209	6.9601	10.995	16.795	3.0411	4.8	7.0116	10.895	16.867				111.03	0	1.17277	2.28752	4.35643	7.93445	13.3739	20.0656	0.375341	1.1172	2.09621	4.01177	7.73162	13.7309	20.5587				110.63	4.81654	7.0741	10.3553	16.3913	4.40332	7.03961	10.58	16.7764
111.4	2.4512	4.326	6.9678	11.005	16.807	3.0525	4.8486	7.0637	10.905	16.908				111.23	0	1.17351	2.28891	4.35881	7.93797	13.3778	20.0679	0.245186	1.15897	2.23624	4.12611	7.79522	13.6122	20.5389				110.83	4.82308	7.08258	10.3649	16.401	4.45411	7.01807	10.6747	16.854
111.6	2.4542	4.3311	6.9754	11.016	16.819	3.0308	4.9127	7.1544	10.975	16.892				111.43	0	1.17426	2.29028	4.36117	7.94146	13.3816	20.0702	0.242383	1.16556	2.12149	4.30956	7.82613	13.5986	20.7237				111.03	4.82962	7.09104	10.3746	16.4106	4.4947	7.07086	10.6841	16.9111
111.8	2.4571	4.3362	6.983	11.026	16.831	3.0175	4.9717	7.4175	10.995	16.892				111.63	0	1.17499	2.29165	4.36352	7.94494	13.3854	20.0724	0.37968	1.15242	1.96725	4.40961	7.80002	13.5924	20.8342				111.23	4.83615	7.0995	10.3842	16.4202	4.57992	7.09791	10.6367	16.8964
112	2.4601	4.3412	6.9906	11.036	16.843	3.0729	4.9245	7.4684	10.957	16.888				111.83	0	1.17573	2.29301	4.36586	7.9484	13.3892	20.0747	0.480488	1.10503	2.0494	4.31154	7.97756	13.6928	20.8398				111.43	4.84268	7.10794	10.3938	16.4298	4.66469	7.00469	10.6064	16.8552
112.2	2.463	4.3463	6.9981	11.046	16.854	3.1098	4.8696	7.294	11.048	16.888				112.03	0	1.17646	2.29437	4.36819	7.95184	13.3929	20.0769	0.424316	1.11155	2.12009	4.30468	7.85528	13.7094	20.9045				111.63	4.84919	7.11638	10.4033	16.4394	4.68693	7.05768	10.5908	16.8414
112.4	2.4659	4.3514	7.0057	11.057	16.866	2.9467	4.8962	7.2527	11.138	16.892				112.23	0	1.17719	2.29572	4.37051	7.95525	13.3966	20.0791	0.383269	1.15705	2.26137	4.28001	7.74287	13.7425	20.6629				111.83	4.85571	7.1248	10.4129	16.4489	4.7063	7.04569	10.7084	16.9411
112.6	2.4689	4.3564	7.0133	11.067	16.878	2.801	5.03	7.4438	11.27	16.918				112.43	0	1.17791	2.29706	4.37282	7.95865	13.4003	20.0813	0.34828	1.12504	2.32467	4.25214	7.67022	13.7991	20.5756				112.03	4.86221	7.13321	10.4224	16.4584	4.87118	6.98563	10.8819	17.0134
112.8	2.4718	4.3614	7.0208	11.077	16.89	2.6554	5.0519	7.4768	11.262	16.912				112.63	0	1.17863	2.29839	4.37511	7.96203	13.404	20.0834	0.411685	1.00041	2.22504	4.20427	7.75437	13.8304	20.5087				112.23	4.86871	7.14161	10.432	16.4679	4.92869	7.08005	11.0238	16.9935
113	2.4747	4.3665	7.0284	11.087	16.901	2.5247	5.0081	7.5528	11.215	17.032				112.83	0	1.17935	2.29972	4.37739	7.96539	13.4076	20.0856	0.464762	0.827034	2.2269	4.17937	7.79452	13.7091	20.4883				112.43	4.8752	7.15	10.4415	16.4774	4.99363	7.15105	11.0832	17.0062
113.2	2.4776	4.3715	7.0359	11.098	16.913	2.5874	5.0174	7.6343	11.21	17.146				113.03	0	1.18006	2.30105	4.37966	7.96873	13.4112	20.0877	0.403389	0.868472	2.26897	4.14645	7.82153	13.5467	20.5776				112.63	4.88169	7.15838	10.451	16.4868	4.95786	7.13961	10.9908	17.1377
113.4	2.4805	4.3766	7.0434	11.108	16.925	2.5746	4.9104	7.4346	11.223	17.027				113.23	0	1.18078	2.30236	4.38192	7.97205	13.4148	20.0898	0.339914	0.947771	2.16845	4.28246	7.82618	13.5855	20.7893				112.83	4.88817	7.16675	10.4604	16.4963	4.82555	7.12059	10.963	17.1957
113.6	2.4835	4.3816	7.051	11.118	16.936	2.6846	4.7388	7.4759	11.285	17.023				113.43	0	1.18148	2.30368	4.38416	7.97535	13.4184	20.0919	0.327584	0.934515	2.09577	4.22214	7.91709	13.6294	20.9752				113.03	4.89464	7.17511	10.4699	16.5057	4.62578	7.28968	10.8603	17.1624
113.8	2.4864	4.3866	7.0585	11.128	16.948	2.6932	4.6403	7.5602	11.33	16.961				113.63	0	1.18219	2.30498	4.3864	7.97863	13.4219	20.0939	0.337215	0.890438	2.11072	4.28572	7.93491	13.7443	21.1105				113.23	4.90111	7.18345	10.4793	16.5151	4.58268	7.37368	10.8173	16.9531
114	2.4893	4.3916	7.066	11.138	16.959	2.6465	4.6212	7.4951	11.423	16.889				113.83	0	1.18289	2.30628	4.38862	7.98189	13.4254	20.0959	0.217361	0.939489	2.08294	4.39084	7.74808	13.8273	21.132				113.43	4.90757	7.19179	10.4888	16.5244	4.49516	7.35569	10.8264	16.9938
114.2	2.4922	4.3966	7.0734	11.148	16.971	2.5806	4.6033	7.5007	11.339	16.962				114.03	0	1.18359	2.30757	4.39084	7.98513	13.4289	20.098	0.131425	0.93301	1.96508	4.35582	7.60814	13.8065	21.053				113.63	4.91403	7.20012	10.4982	16.5338	4.53043	7.35312	10.7902	16.8572
114.4	2.4951	4.4016	7.0809	11.159	16.983	2.5021	4.5832	7.4558	11.246	16.939				114.23	0	1.18428	2.30885	4.39304	7.98836	13.4324	20.1	0.177137	0.915332	1.93109	4.32111	7.58623	13.9813	21.0772				113.83	4.92048	7.20843	10.5076	16.5431	4.75688	7.21767	10.7438	16.9265
114.6	2.498	4.4066	7.0884	11.169	16.994	2.5633	4.5958	7.2774	11.15	16.835				114.43	0	1.18497	2.31013	4.39523	7.99157	13.4358	20.1019	0.269157	0.866172	1.92036	4.2186	7.65583	14.14	20.8977				114.03	4.92692	7.21674	10.5169	16.5524	4.92456	7.154	10.6813	16.7205
114.8	2.5009	4.4116	7.0958	11.179	17.006	2.5062	4.5962	7.0662	11.146	16.772				114.63	0	1.18566	2.31141	4.3974	7.99475	13.4392	20.1039	0.234704	0.871062	2.01602	4.08315	7.75984	14.2467	20.851				114.23	4.93336	7.22503	10.5263	16.5617	4.89165	7.15624	10.7271	16.6217
115	2.5038	4.4166	7.1033	11.189	17.017	2.2986	4.6194	7.0621	11.138	16.819				114.83	0	1.18635	2.31267	4.39957	7.99792	13.4426	20.1058	0.256424	0.924288	1.98642	4.12923	7.67051	14.2342	20.845				114.43	4.93979	7.23332	10.5356	16.5709	4.96111	7.24638	10.7677	16.5837
115.2	2.5067	4.4216	7.1107	11.199	17.029	2.4418	4.5246	6.8897	11.074	16.77				115.03	0	1.18703	2.31394	4.40173	8.00107	13.446	20.1077	0.239657	1.05911	1.97224	4.18525	7.58061	14.0658	20.862				114.63	4.94622	7.24159	10.545	16.5802	4.95149	7.2997	10.7428	16.7094
115.4	2.5096	4.4265	7.1182	11.209	17.04	2.4402	4.4273	6.8673	11.15	16.683				115.23	0	1.18771	2.31519	4.40387	8.0042	13.4493	20.1096	0.221876	1.06283	1.98515	4.23912	7.56813	13.867	20.7737				114.83	4.95264	7.24985	10.5543	16.5894	4.85106	7.34229	10.786	16.6138
115.6	2.5124	4.4315	7.1256	11.219	17.051	2.4602	4.4347	6.9106	11.161	16.699				115.43	0	1.18838	2.31644	4.40601	8.00732	13.4526	20.1115	0.321719	0.927615	2.04411	4.18806	7.49245	13.7479	20.882				115.03	4.95905	7.25811	10.5636	16.5986	4.87455	7.40478	10.9542	16.6367
115.8	2.5153	4.4365	7.133	11.229	17.063	2.5432	4.656	6.957	11.39	16.842				115.63	0	1.18906	2.31768	4.40813	8.01042	13.4559	20.1134	0.418587	0.882472	2.07687	4.15447	7.55847	13.8076	20.9039				115.23	4.96546	7.26635	10.5728	16.6078	4.9632	7.26196	10.9992	16.875
116	2.5182	4.4414	7.1404	11.239	17.074	2.5694	4.8367	6.9991	11.427	16.862				115.83	0	1.18973	2.31892	4.41024	8.01349	13.4592	20.1152	0.363197	0.778312	1.97955	4.11385	7.72547	13.7071	20.8294				115.43	4.97186	7.27458	10.5821	16.6169	4.87618	7.12933	10.865	17.1609
116.2	2.5211	4.4464	7.1478	11.249	17.086	2.7134	4.7793	7.0746	11.549	16.891				116.03	0	1.19039	2.32015	4.41234	8.01655	13.4625	20.1171	0.442618	0.801762	1.87321	3.98096	7.66161	13.971	20.7469				115.63	4.97825	7.28281	10.5913	16.6261	4.83267	7.09851	10.7729	17.1738
116.4	2.5239	4.4513	7.1552	11.259	17.097	2.792	4.7047	7.1953	11.537	16.895				116.23	0	1.19105	2.32138	4.41443	8.0196	13.4657	20.1189	0.515462	0.836982	1.86136	4.15093	7.57784	13.8771	20.9017				115.83	4.98464	7.29102	10.6006	16.6352	4.90813	7.21772	10.7351	17.1324
116.6	2.5268	4.4563	7.1626	11.269	17.108	2.975	4.622	7.2423	11.498	16.789				116.43	0	1.19172	2.32259	4.41651	8.02262	13.4689	20.1207	0.442696	0.842582	1.89281	4.32939	7.63314	13.9181	20.8094				116.03	4.99103	7.29922	10.6098	16.6443	4.94156	7.22192	10.7119	17.2284
116.8	2.5297	4.4612	7.1699	11.279	17.12	2.8885	4.5587	7.2981	11.423	16.697				116.63	0	1.19237	2.32381	4.41858	8.02563	13.4721	20.1224	0.446887	0.716206	1.89179	4.34899	7.51542	13.9378	20.7816				116.23	4.9974	7.30742	10.619	16.6533	4.78095	7.27847	10.8151	17.278
117	2.5325	4.4661	7.1773	11.289	17.131	2.8483	4.7233	7.4086	11.511	16.725				116.83	0	1.19303	2.32502	4.42064	8.02862	13.4752	20.1242	0.489854	0.819997	1.92824	4.26777	7.43868	13.8499	20.8004				116.43	5.00378	7.3156	10.6282	16.6624	4.71043	7.29191	10.9011	17.2537
117.2	2.5354	4.471	7.1846	11.299	17.142	2.9794	4.7781	7.5222	11.6	16.738				117.03	0	1.19368	2.32622	4.42269	8.03159	13.4784	20.1259	0.520384	0.873906	1.83404	4.30266	7.56705	13.826	20.7884				116.63	5.01014	7.32377	10.6373	16.6714	4.57983	7.30587	10.9043	17.1869
117.4	2.5383	4.476	7.192	11.308	17.153	2.9971	4.812	7.5954	11.626	16.795				117.23	0	1.19433	2.32741	4.42472	8.03455	13.4815	20.1276	0.493347	0.981613	1.71256	4.30588	7.7409	13.9567	20.7064				116.83	5.0165	7.33193	10.6465	16.6804	4.62578	7.41606	10.896	17.181
117.6	2.5411	4.4809	7.1993	11.318	17.165	2.9562	4.7963	7.6466	11.633	16.93				117.43	0	1.19497	2.3286	4.42675	8.03749	13.4846	20.1294	0.418797	1.18841	1.76646	4.38694	7.92796	14.0363	20.8318				117.03	5.02286	7.34009	10.6556	16.6894	4.71909	7.40795	11.0451	17.104
117.8	2.544	4.4858	7.2066	11.328	17.176	2.8261	4.7452	7.5681	11.571	16.97				117.63	0	1.19561	2.32979	4.42877	8.04041	13.4876	20.131	0.310311	1.29984	1.76281	4.46117	7.90018	14.1005	20.7221				117.23	5.02921	7.34823	10.6647	16.6984	4.67471	7.4334	11.1825	17.1774
118	2.5468	4.4907	7.2139	11.338	17.187	2.7968	4.6003	7.547	11.529	16.946				117.83	0	1.19625	2.33097	4.43077	8.04331	13.4907	20.1327	0.295207	1.1359	1.65997	4.52928	7.87815	13.9225	20.7144				117.43	5.03555	7.35636	10.6738	16.7073	4.67845	7.56006	11.2282	17.2384
118.2	2.5497	4.4956	7.2213	11.348	17.198	2.7579	4.4231	7.427	11.328	16.904				118.03	0	1.19689	2.33214	4.43277	8.0462	13.4937	20.1344	0.212994	1.04602	1.58643	4.65703	7.90835	13.8296	20.9293				117.63	5.04189	7.36449	10.6829	16.7163	4.68508	7.65196	11.2266	17.1444
118.4	2.5525	4.5005	7.2285	11.358	17.209	2.9042	4.376	7.4199	11.324	16.923				118.23	0	1.19752	2.33331	4.43475	8.04907	13.4967	20.136	0.272752	1.08589	1.63314	4.69216	7.97271	13.9315	20.7312				117.83	5.04822	7.3726	10.692	16.7252	4.62989	7.73697	11.2934	17.3411
118.6	2.5554	4.5054	7.2358	11.368	17.221	2.9647	4.4902	7.4873	11.474	16.953				118.43	0	1.19815	2.33447	4.43673	8.05193	13.4997	20.1376	0.328426	1.12809	1.64036	4.64893	7.96138	14.0642	20.6561				118.03	5.05455	7.38071	10.7011	16.7341	4.45179	7.81132	11.2532	17.2438
118.8	2.5582	4.5103	7.2431	11.377	17.232	3.0418	4.6232	7.464	11.443	16.979				118.63	0	1.19878	2.33563	4.43869	8.05477	13.5026	20.1392	0.388379	1.11291	1.5774	4.62706	8.02242	14.181	20.778				118.23	5.06087	7.3888	10.7101	16.7429	4.1416	7.62316	11.2482	17.1603
119	2.561	4.5151	7.2504	11.387	17.243	2.968	4.5735	7.4778	11.618	16.931				118.83	0	1.1994	2.33678	4.44065	8.05759	13.5056	20.1408	0.369228	1.10275	1.60461	4.60752	8.11062	14.26	20.7668				118.43	5.06718	7.39688	10.7191	16.7518	4.03252	7.47192	11.0169	17.0917
119.2	2.5639	4.52	7.2577	11.397	17.254	2.802	4.5257	7.5442	11.587	16.877				119.03	0	1.20002	2.33792	4.44259	8.06039	13.5085	20.1424	0.352547	1.08311	1.73348	4.58846	7.91693	14.174	20.7802				118.63	5.07349	7.40496	10.7282	16.7606	4.0353	7.46093	10.7729	17.0001
119.4	2.5667	4.5249	7.2649	11.407	17.265	2.7496	4.3804	7.617	11.49	16.762				119.23	0	1.20064	2.33906	4.44453	8.06318	13.5114	20.144	0.452187	1.0084	1.7634	4.71047	7.84319	14.2248	20.7235				118.83	5.0798	7.41303	10.7371	16.7694	4.0874	7.5343	10.7201	16.9603
119.6	2.5695	4.5298	7.2722	11.416	17.276	2.6874	4.425	7.6814	11.457	16.815				119.43	0	1.20126	2.3402	4.44646	8.06595	13.5143	20.1455	0.592025	0.994866	1.82914	4.6995	7.96522	14.4239	20.8098				119.03	5.0861	7.42108	10.7461	16.7782	4.1049	7.35589	10.7114	16.9393
119.8	2.5724	4.5346	7.2794	11.426	17.287	2.615	4.5494	7.7291	11.442	16.698				119.63	0	1.20187	2.34132	4.44837	8.06871	13.5171	20.1471	0.531936	1.03195	1.77345	4.53512	7.98711	14.3705	20.8706				119.23	5.09239	7.42913	10.7551	16.787	4.27816	7.34758	10.8472	17.0854
120	2.5752	4.5395	7.2866	11.436	17.298	2.6457	4.6258	7.7171	11.109	16.553				119.83	0	1.20248	2.34245	4.45028	8.07145	13.5199	20.1486	0.328337	1.08963	1.63061	4.41995	7.86396	14.3681	20.6825				119.43	5.09868	7.43717	10.7641	16.7957	4.41651	7.31982	10.9481	17.0225
120.2	2.578	4.5443	7.2939	11.446	17.309	2.6161	4.5103	7.5683	10.99	16.508				120.03	0	1.20309	2.34357	4.45217	8.07418	13.5228	20.1501	0.340074	1.09383	1.59101	4.30315	7.73936	14.2121	20.6285				119.63	5.10496	7.44519	10.773	16.8045	4.39801	7.26298	11.2606	17.0428
120.4	2.5808	4.5492	7.3011	11.455	17.32	2.42	4.4187	7.5466	11.048	16.697				120.23	0	1.20369	2.34468	4.45406	8.07689	13.5256	20.1516	0.353118	1.05633	1.70771	4.20492	7.59674	14.1059	20.5894				119.83	5.11124	7.45321	10.7819	16.8132	4.4281	7.21244	11.3141	17.097
120.6	2.5837	4.554	7.3083	11.465	17.331	2.3202	4.3916	7.6106	11.073	16.942				120.43	0	1.20429	2.34579	4.45593	8.07958	13.5283	20.153	0.336607	0.917042	1.64198	4.36218	7.7316	14.0439	20.4748				120.03	5.11751	7.46122	10.7908	16.8219	4.46079	7.11174	11.3242	17.2318
120.8	2.5865	4.5589	7.3155	11.475	17.342	2.3674	4.3946	7.4452	11.007	16.924				120.63	0	1.20489	2.34689	4.4578	8.08226	13.5311	20.1545	0.292727	0.81948	1.61322	4.56648	7.73449	14.0627	20.4982				120.23	5.12377	7.46922	10.7997	16.8306	4.38455	6.9817	11.3084	17.1639
121	2.5893	4.5637	7.3227	11.484	17.353	2.471	4.4942	7.4176	10.952	17.001				120.83	0	1.20549	2.34798	4.45966	8.08492	13.5338	20.1559	0.246737	0.771539	1.7094	4.61515	7.81728	14.0099	20.5533				120.43	5.13003	7.47721	10.8086	16.8392	4.48687	6.76407	11.351	17.2125
121.2	2.5921	4.5685	7.3299	11.494	17.364	2.5468	4.5254	7.4344	10.897	17.088				121.03	0	1.20608	2.34908	4.4615	8.08757	13.5365	20.1574	0.200566	0.855095	1.75689	4.40407	7.88276	13.893	20.6218				120.63	5.13629	7.48519	10.8175	16.8479	4.74136	6.91649	11.3852	17.1383
121.4	2.5949	4.5733	7.337	11.504	17.375	2.5405	4.4745	7.3764	10.787	17.217				121.23	0	1.20667	2.35016	4.46334	8.0902	13.5392	20.1588	0.263752	0.856695	1.82295	4.30575	7.83573	13.8466	20.7505				120.83	5.14254	7.49317	10.8263	16.8565	4.84163	6.91405	11.3295	17.0485
121.6	2.5977	4.5782	7.3442	11.513	17.386	2.5899	4.358	7.3681	10.915	17.331				121.43	0	1.20726	2.35124	4.46517	8.09281	13.5419	20.1602	0.331974	0.816053	1.88038	4.29072	7.87454	13.8533	21.0297				121.03	5.14878	7.50113	10.8352	16.8651	4.95578	6.81523	11.2217	17.1057
121.8	2.6005	4.583	7.3514	11.523	17.396	2.4913	4.3304	7.3076	10.802	17.234				121.63	0	1.20784	2.35232	4.46699	8.09541	13.5446	20.1616	0.406905	0.7625	1.91585	4.29771	7.94691	13.9514	21.1549				121.23	5.15502	7.50908	10.844	16.8737	4.96395	6.89683	11.1265	17.0616
122	2.6033	4.5878	7.3585	11.532	17.407	2.552	4.0579	7.1594	10.596	17.216				121.83	0	1.20843	2.35339	4.4688	8.098	13.5472	20.163	0.448869	0.819611	1.91074	4.35175	7.97192	14.0427	21.1208				121.43	5.16126	7.51703	10.8528	16.8822	4.98385	7.00374	11.0927	16.937
122.2	2.6061	4.5926	7.3657	11.542	17.418	2.5781	4.0543	6.9535	10.421	17.218				122.03	0	1.20901	2.35445	4.4706	8.10057	13.5498	20.1643	0.543287	0.898498	2.04322	4.34262	8.0757	13.987	21.0824				121.63	5.16749	7.52496	10.8616	16.8908	5.08001	7.0575	11.1976	17.0805
122.4	2.6089	4.5974	7.3728	11.551	17.429	2.5823	4.0803	6.7423	10.408	17.157				122.23	0	1.20958	2.35552	4.47239	8.10313	13.5524	20.1657	0.563156	0.809323	2.17583	4.36521	8.1821	14.0718	20.9558				121.83	5.17371	7.53289	10.8704	16.8993	5.04911	7.07319	11.3678	17.161
122.6	2.6117	4.6022	7.3799	11.561	17.44	2.6848	3.9483	6.6289	10.63	17.175				122.43	0	1.21016	2.35657	4.47417	8.10567	13.555	20.167	0.507035	0.896394	2.10388	4.40089	8.17181	13.9995	20.7989				122.03	5.17993	7.54081	10.8791	16.9078	4.99878	7.14177	11.4645	17.143
122.8	2.6145	4.607	7.3871	11.571	17.451	2.8111	3.8783	6.4995	10.568	17.052				122.63	0	1.21073	2.35762	4.47595	8.1082	13.5576	20.1683	0.528389	1.0312	2.0508	4.41648	8.10765	13.9537	20.858				122.23	5.18614	7.54872	10.8879	16.9163	5.00708	7.32338	11.417	17.074
123	2.6173	4.6118	7.3942	11.58	17.461	2.9372	3.7557	6.303	10.398	16.817				122.83	0	1.2113	2.35867	4.47771	8.11071	13.5601	20.1696	0.531365	1.06698	2.14734	4.43035	8.00153	13.9535	20.8726				122.43	5.19235	7.55662	10.8966	16.9248	5.07558	7.38893	11.3191	17.1395
123.2	2.62	4.6165	7.4013	11.59	17.472	2.8993	3.8016	6.2715	10.392	16.635				123.03	0	1.21186	2.35971	4.47947	8.11321	13.5627	20.1709	0.482967	0.917482	2.14328	4.40765	7.78889	14.0028	20.8851				122.63	5.19855	7.56451	10.9053	16.9333	5.15416	7.43151	11.3244	17.0057
123.4	2.6228	4.6213	7.4084	11.599	17.483	2.8904	3.8039	6.1305	10.223	16.307				123.23	0	1.21243	2.36074	4.48121	8.11569	13.5652	20.1722	0.402007	0.788322	1.92783	4.48283	7.71457	13.959	20.6763				122.83	5.20475	7.57239	10.9141	16.9417	5.05557	7.52559	11.341	17.1285
123.6	2.6256	4.6261	7.4155	11.609	17.493	2.8586	3.7699	6.1533	10.22	16.236				123.43	0	1.21299	2.36177	4.48295	8.11816	13.5677	20.1735	0.376376	0.72434	1.81014	4.56114	7.70059	14.1415	20.6982				123.03	5.21094	7.58026	10.9227	16.9501	4.95383	7.62554	11.487	17.1852
123.8	2.6284	4.6309	7.4226	11.618	17.504	2.7776	3.752	6.1871	10.403	16.327				123.63	0	1.21355	2.3628	4.48468	8.12061	13.5701	20.1748	0.314914	0.598527	1.78886	4.56752	7.66505	14.3188	20.5843				123.23	5.21713	7.58813	10.9314	16.9585	4.82183	7.57743	11.5288	17.3209
124	2.6312	4.6356	7.4296	11.628	17.515	2.6437	3.7708	6.4935	10.556	16.398				123.83	0	1.2141	2.36382	4.4864	8.12305	13.5726	20.176	0.252517	0.524272	1.75145	4.51448	7.60257	14.5874	20.3906				123.43	5.22331	7.59598	10.9401	16.9669	4.81957	7.45207	11.6145	17.3603
124.2	2.6339	4.6404	7.4367	11.637	17.525	2.7257	3.81	6.5747	10.524	16.31				124.03	0	1.21465	2.36483	4.48811	8.12548	13.575	20.1772	0.312714	0.507062	1.77939	4.46759	7.72565	14.6012	20.1125				123.63	5.22949	7.60383	10.9488	16.9753	4.78146	7.40233	11.6574	17.5069
124.4	2.6367	4.6451	7.4438	11.646	17.536	2.7169	3.9974	6.718	10.666	16.406				124.23	0	1.21521	2.36584	4.48981	8.12789	13.5775	20.1785	0.367733	0.565519	1.93195	4.51212	7.70359	14.5412	20.4033				123.83	5.23566	7.61167	10.9574	16.9836	4.80769	7.38959	11.6766	17.5604
124.6	2.6395	4.6499	7.4508	11.656	17.547	2.7194	4.4754	7.2013	11.135	16.854				124.43	0	1.21575	2.36685	4.4915	8.13029	13.5799	20.1797	0.358411	0.664341	2.03412	4.53138	7.84863	14.4536	20.3924				124.03	5.24182	7.61949	10.966	16.992	4.82646	7.47214	11.7134	17.5715
124.8	2.6422	4.6546	7.4579	11.665	17.557	2.6738	4.6607	7.2959	11.292	16.842				124.63	0	1.2163	2.36785	4.49318	8.13267	13.5823	20.1809	0.266628	0.793744	2.08844	4.38703	7.78417	14.4482	20.4575				124.23	5.24799	7.62731	10.9746	17.0003	4.92689	7.27772	11.6255	17.6606
125	2.645	4.6594	7.4649	11.675	17.568	2.6722	4.8155	7.4929	11.487	17.166				124.83	0	1.21684	2.36884	4.49486	8.13504	13.5846	20.1821	0.0471413	0.937113	2.08542	4.21153	7.76046	14.5156	20.3883				124.43	5.25414	7.63513	10.9832	17.0086	4.9457	7.18857	11.4714	17.7511
125.2	2.6478	4.6641	7.4719	11.684	17.579	2.8333	4.9627	7.7053	11.722	17.401				125.03	0	1.21738	2.36984	4.49653	8.1374	13.587	20.1832	-0.0789632	1.0194	2.02922	4.08004	7.87989	14.4094	20.294				124.63	5.26029	7.64293	10.9918	17.0168	4.94628	6.91929	11.3678	17.8019
125.4	2.6505	4.6689	7.479	11.693	17.589	3.1	5.132	7.7623	11.921	17.597				125.23	0	1.21792	2.37082	4.49818	8.13974	13.5893	20.1844	-0.0461132	1.04989	1.99099	4.14696	8.02799	14.5925	20.4273				124.83	5.26644	7.65072	11.0004	17.0251	4.97749	6.72266	11.2973	17.7082
125.6	2.6533	4.6736	7.486	11.703	17.6	3.0972	5.2062	7.7186	11.95	17.553				125.43	0	1.21846	2.3718	4.49983	8.14207	13.5917	20.1856	0.00570677	0.935811	2.07211	4.13737	8.18129	14.6067	20.447				125.03	5.27258	7.65851	11.009	17.0334	4.92587	6.6777	11.2952	17.6457
125.8	2.656	4.6783	7.493	11.712	17.61	3.0474	5.2439	7.7774	12	17.586				125.63	0	1.21899	2.37278	4.50148	8.14439	13.594	20.1867	0.0349243	0.839555	2.10393	4.12767	8.1535	14.6296	20.4933				125.23	5.27872	7.66629	11.0175	17.0416	4.92282	6.535	11.271	17.6333
126	2.6588	4.683	7.5	11.722	17.621	3.0454	5.3811	7.8663	11.983	17.645				125.83	0	1.21952	2.37375	4.50311	8.14669	13.5963	20.1878	0.0810618	0.851863	2.14087	4.20558	8.02405	14.7134	20.5613				125.43	5.28485	7.67406	11.026	17.0498	4.98148	6.5304	11.2632	17.4537
126.2	2.6615	4.6877	7.507	11.731	17.631	2.997	5.4342	7.855	11.971	17.623				126.03	0	1.22005	2.37472	4.50473	8.14898	13.5985	20.189	0.0488678	0.874813	2.18832	4.20713	8.01129	14.8528	20.5925				125.63	5.29098	7.68182	11.0346	17.058	5.0822	6.88425	11.2555	17.1371
126.4	2.6643	4.6925	7.514	11.74	17.642	2.8487	5.3442	7.7633	11.885	17.588				126.23	0	1.22057	2.37568	4.50635	8.15126	13.6008	20.1901	-0.00659674	0.923948	2.11941	4.19255	7.95614	14.7824	20.7195				125.83	5.2971	7.68957	11.0431	17.0662	5.04892	7.06712	11.2036	16.9565
126.6	2.667	4.6972	7.521	11.75	17.652	2.7576	5.2283	7.629	11.731	17.55				126.43	0	1.2211	2.37664	4.50796	8.15352	13.603	20.1912	0.134461	1.05537	2.09572	4.18023	7.98038	14.7731	20.8204				126.03	5.30322	7.69731	11.0516	17.0743	5.14914	7.09026	11.2235	16.8363
126.8	2.6698	4.7019	7.5279	11.759	17.663	2.6228	5.0817	7.4688	11.647	17.392				126.63	0	1.22162	2.3776	4.50956	8.15577	13.6053	20.1923	0.208574	0.980219	2.14141	4.19572	7.97279	14.8317	20.8503				126.23	5.30933	7.70504	11.06	17.0825	5.12497	7.18617	11.3379	16.8366
127	2.6725	4.7066	7.5349	11.768	17.673	2.4803	4.968	7.5508	11.784	17.298				126.83	0	1.22214	2.37854	4.51115	8.15801	13.6075	20.1933	0.18605	0.922013	2.23199	4.2004	7.95552	14.8007	20.8099				126.43	5.31544	7.71277	11.0685	17.0906	5.20392	7.316	11.4686	16.9803
127.2	2.6753	4.7113	7.5419	11.777	17.683	2.5678	4.9189	7.7271	11.798	17.246				127.03	0	1.22265	2.37949	4.51273	8.16023	13.6097	20.1944	0.282062	0.856011	2.24562	4.17866	7.91428	14.8087	20.8055				126.63	5.32154	7.72049	11.077	17.0987	5.17878	7.3405	11.4233	17.1574
127.4	2.678	4.716	7.5488	11.787	17.694	2.6441	4.8464	7.7507	11.841	17.074				127.23	0	1.22316	2.38043	4.51431	8.16244	13.6118	20.1955	0.335993	0.877413	2.28948	4.20848	7.83518	14.6534	20.7756				126.83	5.32764	7.7282	11.0854	17.1068	5.21311	7.15971	11.2201	17.3688
127.6	2.6807	4.7207	7.5558	11.796	17.704	2.6679	4.7762	7.6089	11.849	16.983				127.43	0	1.22368	2.38136	4.51587	8.16464	13.614	20.1965	0.290076	0.877875	2.29452	4.34115	7.7914	14.5715	20.6378				127.03	5.33373	7.7359	11.0938	17.1149	5.11747	7.12508	11.149	17.4758
127.8	2.6835	4.7253	7.5627	11.805	17.715	2.6287	4.846	7.5397	11.751	16.995				127.63	0	1.22418	2.3823	4.51743	8.16682	13.6161	20.1975	0.194058	0.897857	2.2072	4.53253	7.91598	14.6417	20.3492				127.23	5.33982	7.74359	11.1022	17.1229	5.04107	7.07733	11.0761	17.5959
128	2.6862	4.73	7.5696	11.814	17.725	2.8056	4.7854	7.5312	11.716	16.983				127.83	0	1.22469	2.38322	4.51898	8.169	13.6183	20.1986	0.23462	0.979477	2.13639	4.63731	7.99493	14.4976	20.4033				127.43	5.3459	7.75128	11.1106	17.131	4.93873	7.04709	11.0306	17.6232
128.2	2.6889	4.7347	7.5766	11.824	17.735	2.9142	4.7414	7.5956	11.811	16.964				128.03	0	1.2252	2.38414	4.52053	8.17116	13.6204	20.1996	0.248804	1.03355	2.10138	4.6484	7.98691	14.2965	20.445				127.63	5.35198	7.75895	11.119	17.139	4.92998	7.17312	11.1149	17.6702
128.4	2.6916	4.7394	7.5835	11.833	17.746	2.9153	4.6313	7.629	11.636	17.015				128.23	0	1.2257	2.38506	4.52206	8.1733	13.6225	20.2006	0.265961	1.05234	1.97187	4.61131	8.2504	14.2136	20.7617				127.83	5.35805	7.76662	11.1274	17.147	4.88043	7.25519	11.171	17.6968
128.6	2.6944	4.744	7.5904	11.842	17.756	2.9725	4.4944	7.6771	11.39	17.031				128.43	0	1.2262	2.38598	4.52359	8.17544	13.6246	20.2016	0.438601	1.00796	1.87598	4.59301	8.33313	14.2434	20.7433				128.03	5.36412	7.77428	11.1358	17.155	4.93587	7.31003	11.2828	17.6972
128.8	2.6971	4.7487	7.5973	11.851	17.766	3.0794	4.5433	7.6381	11.371	17.094				128.63	0	1.22669	2.38688	4.52511	8.17756	13.6266	20.2026	0.548297	1.03653	1.82023	4.60416	8.3743	14.0675	20.8449				128.23	5.37019	7.78193	11.1441	17.163	5.00729	7.42207	11.1707	17.6791
129	2.6998	4.7534	7.6042	11.86	17.777	2.8919	4.3958	7.3731	11.334	17.063				128.83	0	1.22719	2.38779	4.52662	8.17967	13.6287	20.2036	0.616673	1.08663	1.85306	4.5355	8.34377	14.0619	20.7416				128.43	5.37625	7.78958	11.1525	17.171	5.07719	7.54953	11.197	17.6672
129.2	2.7025	4.758	7.6111	11.87	17.787	2.9407	4.4056	7.3592	11.397	17.219				129.03	0	1.22768	2.38869	4.52812	8.18177	13.6308	20.2045	0.596637	1.1214	1.9277	4.59159	8.14281	14.1667	20.6405				128.63	5.3823	7.79721	11.1608	17.1789	5.15295	7.63992	11.2033	17.6317
129.4	2.7052	4.7627	7.618	11.879	17.797	3.0508	4.441	7.294	11.321	17.152				129.23	0	1.22817	2.38958	4.52962	8.18386	13.6328	20.2055	0.636407	1.06986	1.93153	4.67446	8.04322	14.2845	20.5824				128.83	5.38835	7.80484	11.1691	17.1868	5.14162	7.65738	11.2359	17.6713
129.6	2.708	4.7673	7.6249	11.888	17.807	3.2554	4.3077	7.1836	11.267	17.143				129.43	0	1.22866	2.39048	4.53111	8.18593	13.6348	20.2064	0.476827	1.10327	2.02096	4.64654	7.97602	14.2499	20.4875				129.03	5.3944	7.81246	11.1774	17.1947	5.16932	7.72487	11.0842	17.7212
129.8	2.7107	4.772	7.6318	11.897	17.818	3.2467	4.2327	7.2293	11.263	17.276				129.63	0	1.22914	2.39136	4.53259	8.18799	13.6368	20.2074	0.202332	1.04671	2.05423	4.56034	7.92035	14.3511	20.2866				129.23	5.40044	7.82007	11.1857	17.2026	5.02311	7.69855	11.1097	17.7292
130	2.7134	4.7766	7.6386	11.906	17.828	3.1656	4.3079	7.2814	11.347	17.341				129.83	0	1.22963	2.39225	4.53406	8.19004	13.6388	20.2083	0.0806003	1.12887	1.90736	4.60994	7.77766	14.4431	20.2014				129.43	5.40647	7.82768	11.194	17.2105	4.99999	7.68478	11.1407	17.625
130.2	2.7161	4.7812	7.6455	11.915	17.838	3.1392	4.2705	7.2981	11.268	17.33				130.03	0	1.23011	2.39313	4.53553	8.19208	13.6407	20.2092	0.185307	1.26488	1.81646	4.71056	7.76003	14.462	20.2549				129.63	5.41251	7.83527	11.2022	17.2184	4.89469	7.64205	11.183	17.5103
130.4	2.7188	4.7859	7.6523	11.924	17.848	3.0736	4.2433	7.3555	11.363	17.392				130.23	0	1.23059	2.394	4.53698	8.19411	13.6427	20.2101	0.148517	1.23104	1.79284	4.68059	7.79894	14.325	20.2666				129.83	5.41853	7.84286	11.2105	17.2262	4.82697	7.63656	11.21	17.3429
130.6	2.7215	4.7905	7.6592	11.934	17.858	3.0388	4.4275	7.4598	11.619	17.498				130.43	0	1.23106	2.39487	4.53843	8.19612	13.6446	20.211	0.0641118	1.24193	1.835	4.72556	8.00511	14.2414	20.2341				130.03	5.42456	7.85044	11.2187	17.2341	4.86503	7.74408	11.2755	17.2785
130.8	2.7242	4.7951	7.666	11.943	17.868	3.0338	4.4515	7.4598	11.615	17.48				130.63	0	1.23154	2.39574	4.53988	8.19813	13.6466	20.2119	0.0801368	1.17661	1.87481	4.75845	7.91986	14.2702	20.2166				130.23	5.43057	7.85801	11.2269	17.2419	4.84768	7.65616	11.3478	17.3816
131	2.7269	4.7998	7.6729	11.952	17.879	2.8412	4.4402	7.6506	11.597	17.559				130.83	0	1.23201	2.3966	4.54131	8.20012	13.6485	20.2128	0.179287	1.03128	1.90524	4.7776	7.82628	14.3765	20.2814				130.43	5.43659	7.86557	11.2352	17.2497	4.81168	7.55324	11.4643	17.5488
131.2	2.7296	4.8044	7.6797	11.961	17.889	2.8033	4.686	7.8293	11.553	17.684				131.03	0	1.23248	2.39746	4.54274	8.2021	13.6504	20.2137	0.314207	0.943663	1.90588	4.88037	7.72251	14.553	20.2237				130.63	5.44259	7.87313	11.2434	17.2575	4.83027	7.42647	11.5933	17.6582
131.4	2.7323	4.809	7.6865	11.97	17.899	2.8442	4.715	7.8589	11.586	17.763				131.23	0	1.23295	2.39831	4.54416	8.20406	13.6523	20.2146	0.521917	0.904683	1.87842	4.85901	7.65672	14.5477	20.2634				130.83	5.4486	7.88067	11.2516	17.2652	4.92142	7.34147	11.6296	17.7911
131.6	2.735	4.8136	7.6933	11.979	17.909	2.8332	4.6084	7.8736	11.549	17.776				131.43	0	1.23341	2.39916	4.54558	8.20602	13.6542	20.2154	0.55208	0.841036	2.03123	4.83858	7.7323	14.6243	20.2509				131.03	5.4546	7.88821	11.2597	17.273	5.0069	7.26808	11.6497	17.7628
131.8	2.7377	4.8182	7.7001	11.988	17.919	2.9756	4.752	8.0007	11.554	17.714				131.63	0	1.23388	2.40001	4.54698	8.20797	13.656	20.2163	0.563008	0.824772	2.05512	4.76809	7.89248	14.716	20.569				131.23	5.46059	7.89575	11.2679	17.2807	5.06765	7.19667	11.7455	17.713
132	2.7404	4.8228	7.7069	11.997	17.929	2.9583	4.8671	8.0227	11.665	17.583				131.83	0	1.23434	2.40085	4.54838	8.2099	13.6579	20.2171	0.543045	0.830715	1.93649	4.6813	8.08005	14.7027	20.7351				131.43	5.46658	7.90327	11.276	17.2885	5.20742	7.05304	11.7737	17.7219
132.2	2.743	4.8274	7.7137	12.006	17.939	2.9732	4.8656	7.9864	11.667	17.393				132.03	0	1.2348	2.40168	4.54977	8.21183	13.6597	20.218	0.539667	0.870884	1.92313	4.77801	8.01232	14.7683	20.7813				131.63	5.47257	7.91079	11.2842	17.2962	5.24628	7.12047	11.8622	17.8371
132.4	2.7457	4.832	7.7205	12.015	17.949	3.0338	4.8828	7.9741	11.677	17.397				132.23	0	1.23526	2.40252	4.55116	8.21374	13.6615	20.2188	0.492717	0.975115	1.95346	4.83721	7.96647	14.6425	20.6767				131.83	5.47855	7.9183	11.2923	17.3039	5.24988	7.23901	11.8362	17.9449
132.6	2.7484	4.8366	7.7273	12.024	17.959	3.0739	4.9205	7.9446	11.785	17.475				132.43	0	1.23571	2.40335	4.55254	8.21564	13.6633	20.2196	0.36455	1.0874	2.03506	4.79604	7.94415	14.6522	20.5556				132.03	5.48453	7.9258	11.3004	17.3115	5.2581	7.25624	11.6504	17.9995
132.8	2.7511	4.8412	7.7341	12.033	17.969	2.9862	4.9442	7.9041	11.742	17.37				132.63	0	1.23616	2.40417	4.55391	8.21753	13.6651	20.2204	0.145602	1.12334	2.17119	4.77078	7.99848	14.5121	20.2309				132.23	5.4905	7.93329	11.3085	17.3192	5.20977	7.48894	11.3986	17.8236
133	2.7538	4.8458	7.7408	12.042	17.979	2.8853	5.0825	7.9044	11.834	17.364				132.83	0	1.23662	2.40499	4.55527	8.21941	13.6669	20.2212	0.0623443	1.15732	2.06073	4.71645	7.99438	14.374	20.153				132.43	5.49647	7.94078	11.3166	17.3268	5.10716	7.50807	11.358	17.6922
133.2	2.7565	4.8504	7.7476	12.051	17.989	2.8125	5.0882	7.9322	11.977	17.499				133.03	0	1.23706	2.40581	4.55663	8.22128	13.6687	20.222	0.0318658	1.18846	1.9099	4.57605	7.94299	14.4698	19.807				132.63	5.50243	7.94825	11.3247	17.3345	5.12874	7.60557	11.4509	17.5666
133.4	2.7591	4.8549	7.7544	12.06	17.999	2.7541	4.9969	7.9895	12.117	17.52				133.23	0	1.23751	2.40662	4.55798	8.22313	13.6704	20.2228	0.0430868	1.14903	1.82286	4.44691	7.90905	14.5849	19.5989				132.83	5.50839	7.95572	11.3328	17.3421	5.12493	7.66515	11.3613	17.3529
133.6	2.7618	4.8595	7.7611	12.069	18.009	2.8592	5.0184	7.9622	12.167	17.498				133.43	0	1.23795	2.40743	4.55932	8.22498	13.6722	20.2236	0.126517	1.10993	1.85085	4.3081	7.83254	14.6153	19.6199				133.03	5.51435	7.96319	11.3408	17.3497	5.0888	7.58696	11.3397	17.3832
133.8	2.7645	4.8641	7.7679	12.078	18.019	2.8031	4.8814	7.8542	12.21	17.721				133.63	0	1.2384	2.40824	4.56066	8.22682	13.6739	20.2244	0.232997	1.10585	1.86744	4.3257	7.76688	14.5105	19.8116				133.23	5.5203	7.97064	11.3489	17.3573	4.99001	7.53195	11.2487	17.5004
134	2.7671	4.8686	7.7746	12.087	18.029	2.701	4.7645	7.7365	12.18	17.795				133.83	0	1.23884	2.40904	4.56198	8.22864	13.6756	20.2251	0.190397	1.06942	1.99494	4.53307	7.98531	14.5191	20.006				133.43	5.52624	7.97809	11.3569	17.3648	4.90925	7.59996	11.2161	17.5421
134.2	2.7698	4.8732	7.7813	12.096	18.039	2.6995	4.7171	7.6453	12.041	17.84				134.03	0	1.23928	2.40984	4.56331	8.23046	13.6774	20.2259	0.0647068	1.06724	1.99674	4.63512	8.12981	14.5384	20.0866				133.63	5.53219	7.98553	11.3649	17.3724	4.94737	7.71715	11.1095	17.4536
134.4	2.7725	4.8778	7.7881	12.104	18.049	2.5367	4.7594	7.8192	11.991	17.967				134.23	0	1.23971	2.41063	4.56462	8.23226	13.6791	20.2266	-0.0760652	1.11728	2.14278	4.60682	8.12293	14.6205	20.1361				133.83	5.53812	7.99296	11.3729	17.3799	5.11464	7.79179	11.1786	17.4537
134.6	2.7751	4.8823	7.7948	12.113	18.059	2.6811	4.7581	7.862	11.986	17.796				134.43	0	1.24015	2.41142	4.56593	8.23405	13.6807	20.2274	-0.135017	1.24661	2.05831	4.52719	8.08215	14.8525	20.3212				134.03	5.54406	8.00038	11.3809	17.3875	5.23197	7.82766	11.1918	17.6493
134.8	2.7778	4.8869	7.8015	12.122	18.069	2.8033	4.7611	7.9466	12.143	17.735				134.63	0	1.24058	2.41221	4.56723	8.23584	13.6824	20.2281	-0.0876862	1.18404	2.00825	4.4425	8.06384	14.8698	20.4334				134.23	5.54999	8.0078	11.3889	17.395	5.27531	7.83428	11.2545	17.7349
135	2.7805	4.8914	7.8082	12.131	18.078	2.8843	4.8474	7.947	12.218	17.811				134.83	0	1.24101	2.41299	4.56853	8.23761	13.6841	20.2288	-0.00954073	1.18536	1.94133	4.44175	8.04526	14.68	20.4418				134.43	5.55591	8.01521	11.3969	17.4025	5.33753	7.76923	11.0941	17.7651
135.2	2.7831	4.896	7.8149	12.14	18.088	2.8967	4.8364	7.8842	12.198	17.729				135.03	0	1.24144	2.41377	4.56982	8.23937	13.6857	20.2296	0.0960658	1.07698	1.88923	4.48634	8.03509	14.6464	20.5507				134.63	5.56183	8.02261	11.4049	17.4099	5.45909	7.65395	11.1601	17.7598
135.4	2.7858	4.9005	7.8216	12.149	18.098	2.9412	4.9005	7.9061	11.999	17.594				135.23	0	1.24186	2.41455	4.5711	8.24112	13.6874	20.2303	0.144645	1.0323	1.88575	4.5417	8.08831	14.4947	20.6088				134.83	5.56775	8.03001	11.4128	17.4174	5.49124	7.64961	11.4041	17.7333
135.6	2.7884	4.9051	7.8283	12.158	18.108	2.9748	4.9996	7.9614	11.941	17.544				135.43	0	1.24229	2.41532	4.57237	8.24287	13.689	20.231	0.0940673	1.10527	1.90086	4.69991	7.96186	14.3203	20.477				135.03	5.57366	8.03739	11.4208	17.4249	5.45324	7.65325	11.7581	17.6775
135.8	2.7911	4.9096	7.835	12.166	18.118	3.1198	5.0105	7.9169	12.132	17.523				135.63	0	1.24271	2.41609	4.57364	8.2446	13.6906	20.2317	0.0231263	1.21827	1.96049	4.89451	8.01439	14.312	20.5832				135.23	5.57956	8.04477	11.4287	17.4323	5.47027	7.82201	11.8467	17.6721
136	2.7937	4.9141	7.8417	12.175	18.127	3.1674	4.8749	7.7518	12.147	17.473				135.83	0	1.24313	2.41685	4.57491	8.24632	13.6922	20.2324	0.0149463	1.31027	2.04858	5.05226	8.14565	14.4105	20.6392				135.43	5.58547	8.05215	11.4366	17.4397	5.47203	7.93689	11.9804	17.6715
136.2	2.7964	4.9187	7.8484	12.184	18.137	3.2068	4.9144	7.7954	12.12	17.584				136.03	0	1.24355	2.41761	4.57616	8.24803	13.6938	20.2331	-0.0397332	1.35901	2.09211	5.23979	8.10689	14.3982	20.6049				135.63	5.59137	8.05951	11.4445	17.4471	5.53923	7.91741	12.0786	17.8305
136.4	2.799	4.9232	7.855	12.193	18.147	3.239	4.9431	7.8471	12.061	17.689				136.23	0	1.24397	2.41837	4.57741	8.24974	13.6954	20.2337	-0.0244932	1.40723	2.02701	5.21182	7.94552	14.4617	20.5681				135.83	5.59726	8.06687	11.4524	17.4545	5.48478	7.93397	11.9468	17.8709
136.6	2.8017	4.9277	7.8617	12.202	18.157	3.151	4.8759	7.8562	12.023	17.667				136.43	0	1.24438	2.41912	4.57865	8.25143	13.6969	20.2344	-0.0736872	1.50601	2.10927	5.05708	7.79185	14.477	20.5982				136.03	5.60315	8.07422	11.4603	17.4619	5.26507	7.95331	11.8377	17.942
136.8	2.8043	4.9322	7.8683	12.211	18.167	2.9932	4.8028	7.8203	11.952	17.718				136.63	0	1.24479	2.41987	4.57989	8.25311	13.6985	20.2351	0.0140903	1.48535	2.17657	4.93568	7.91552	14.4904	20.7591				136.23	5.60904	8.08156	11.4682	17.4693	5.1646	7.88268	11.8412	18.0626
137	2.807	4.9367	7.875	12.219	18.176	2.9389	4.8809	7.6853	11.9	17.79				136.83	0	1.2452	2.42062	4.58112	8.25478	13.7	20.2358	0.0708673	1.44335	2.21057	4.94657	8.05929	14.5609	21.0313				136.43	5.61492	8.0889	11.476	17.4766	5.20641	7.7981	11.7392	18.1342
137.2	2.8096	4.9412	7.8816	12.228	18.186	3.0138	4.812	7.3677	11.766	17.815				137.03	0	1.24561	2.42136	4.58234	8.25645	13.7016	20.2364	0.0413193	1.50463	2.28063	4.94863	8.27423	14.5512	20.9815				136.63	5.6208	8.09623	11.4839	17.484	5.15281	7.83454	11.5841	18.0315
137.4	2.8122	4.9458	7.8883	12.237	18.196	2.9203	4.7898	7.2524	11.675	17.778				137.23	0	1.24602	2.4221	4.58356	8.2581	13.7031	20.2371	0.0833668	1.53387	2.31351	5.04626	8.39693	14.6007	20.7092				136.83	5.62667	8.10355	11.4917	17.4913	5.16931	7.91362	11.4097	18.0622
137.6	2.8149	4.9503	7.8949	12.246	18.205	2.7498	4.8819	7.2156	11.722	17.898				137.43	0	1.24643	2.42284	4.58477	8.25975	13.7046	20.2377	0.234127	1.38504	2.24031	5.145	8.40757	14.4476	20.3798				137.03	5.63254	8.11086	11.4995	17.4986	5.24404	7.94068	11.2283	18.0319
137.8	2.8175	4.9548	7.9015	12.254	18.215	2.6502	4.9133	7.2075	11.801	17.962				137.63	0	1.24683	2.42357	4.58598	8.26138	13.7061	20.2383	0.374367	1.16293	2.24852	5.20652	8.49779	14.1624	20.24				137.23	5.6384	8.11817	11.5073	17.5059	5.31497	7.91004	11.1884	17.9635
138	2.8201	4.9593	7.9082	12.263	18.225	2.5953	4.9785	7.42	11.95	17.975				137.83	0	1.24723	2.4243	4.58718	8.26301	13.7076	20.239	0.450497	1.02933	2.22774	5.15239	8.4421	14.0362	20.2815				137.43	5.64427	8.12547	11.5152	17.5131	5.19159	7.76941	11.1419	18.0468
138.2	2.8228	4.9638	7.9148	12.272	18.234	2.6498	4.9531	7.5406	12.095	18.021				138.03	0	1.24763	2.42502	4.58837	8.26462	13.7091	20.2396	0.429475	1.05813	2.26576	5.15065	8.40045	14.14	20.2557				137.63	5.65012	8.13276	11.5229	17.5204	5.10872	7.65832	11.1661	18.1151
138.4	2.8254	4.9682	7.9214	12.28	18.244	2.5153	4.9155	7.5123	12.076	17.995				138.23	0	1.24803	2.42574	4.58956	8.26623	13.7106	20.2402	0.34174	1.07351	2.2669	5.05233	8.34556	14.364	20.1192				137.83	5.65597	8.14004	11.5307	17.5277	5.14048	7.6501	11.2879	17.9834
138.6	2.828	4.9727	7.928	12.289	18.254	2.6548	4.8611	7.5743	12.119	18.047				138.43	0	1.24842	2.42646	4.59074	8.26782	13.712	20.2408	0.39734	1.17122	2.20551	5.07098	8.24891	14.5569	20.4277				138.03	5.66182	8.14732	11.5385	17.5349	5.14665	7.6836	11.4461	17.806
138.8	2.8307	4.9772	7.9346	12.298	18.263	2.6873	4.8473	7.7211	12.23	18.061				138.63	0	1.24882	2.42717	4.59191	8.26941	13.7135	20.2414	0.572638	1.19829	2.22308	5.18382	8.23911	14.6978	20.5237				138.23	5.66767	8.15459	11.5463	17.5421	5.16241	7.69527	11.5788	17.736
139	2.8333	4.9817	7.9412	12.307	18.273	2.8815	4.921	7.9818	12.307	18.114				138.83	0	1.24921	2.42788	4.59308	8.27099	13.7149	20.242	0.603646	1.06293	2.16061	5.23185	8.26434	14.8557	20.5253				138.43	5.67351	8.16186	11.554	17.5493	5.15592	7.78581	11.7165	17.7391
139.2	2.8359	4.9862	7.9478	12.315	18.282	3.0808	4.9793	8.1054	12.316	18.085				139.03	0	1.2496	2.42859	4.59424	8.27256	13.7164	20.2426	0.627117	0.915383	2.08597	5.13516	8.16091	14.9995	20.5275				138.63	5.67934	8.16911	11.5617	17.5565	5.20382	7.82769	11.7508	17.8226
139.4	2.8385	4.9907	7.9544	12.324	18.292	3.0561	4.9981	8.1306	12.347	17.983				139.23	0	1.24999	2.4293	4.5954	8.27412	13.7178	20.2432	0.59383	0.924662	2.04475	5.16489	8.03384	15.0973	20.714				138.83	5.68518	8.17636	11.5695	17.5637	5.28542	7.88357	11.8688	17.802
139.6	2.8412	4.9951	7.9609	12.333	18.301	3.0657	5.0345	8.2164	12.449	17.896				139.43	0	1.25037	2.43	4.59655	8.27567	13.7192	20.2438	0.394707	1.02954	2.04379	5.21106	7.98515	15.0068	20.7446				139.03	5.691	8.1836	11.5772	17.5709	5.15729	7.9048	11.9193	17.8894
139.8	2.8438	4.9996	7.9675	12.341	18.311	3.0609	5.1363	8.3227	12.523	17.977				139.63	0	1.25076	2.43069	4.5977	8.27721	13.7206	20.2444	0.307337	1.05763	2.08299	5.25391	7.8252	14.9977	20.6548				139.23	5.69683	8.19084	11.5849	17.578	4.91735	7.9109	11.8262	18.0782
140	2.8464	5.0041	7.9741	12.35	18.321	3.0725	5.1586	8.2733	12.446	17.969				139.83	0	1.25114	2.43139	4.59884	8.27875	13.722	20.2449	0.238857	0.991547	2.0923	5.19744	7.75407	15.0156	20.6016				139.43	5.70265	8.19807	11.5926	17.5852	4.79276	7.9644	11.773	18.1074
140.2	2.849	5.0085	7.9806	12.358	18.33	3.0711	5.1118	8.2475	12.31	17.875				140	0	1.25147	2.43197	4.5998	8.28004	13.7231	20.2454	0.206957	1.08984	1.96245	5.13365	7.76875	15.0508	20.5502				139.63	5.70846	8.20529	11.6003	17.5923	4.94003	8.04605	11.7993	18.0471
140.4	2.8516	5.013	7.9872	12.367	18.34	3.085	5.1297	8.3296	12.301	17.888				140	0	1.25147	2.43198	4.5998	8.28004	13.7231	20.2454	0.232056	1.26288	1.83554	5.0757	7.54722	14.9784	20.4297				139.83	5.71428	8.2125	11.6079	17.5994	4.94231	8.11117	11.7269	17.9274
140.6	2.8542	5.0174	7.9937	12.376	18.349	2.9777	5.0759	8.1672	12.266	17.809				140.03	0	1.25063	2.43034	4.5967	8.27447	13.7139	20.2318	0.197901	1.23123	1.82321	5.00024	7.50177	14.8885	20.4878				140.03	5.72008	8.21971	11.6156	17.6065	4.95735	8.02165	11.6608	18.0356
140.8	2.8568	5.0219	8.0003	12.384	18.359	2.9305	5.0116	7.952	12.189	17.787				140.23	0	1.24503	2.41946	4.57613	8.23744	13.6525	20.1412	0.101186	1.08965	1.96724	5.02526	7.67373	14.8623	20.3066				140.23	5.72589	8.22691	11.6233	17.6136	5.0821	7.86003	11.7905	18.2282
141	2.8594	5.0263	8.0068	12.393	18.368	2.996	4.9236	7.8497	12.154	17.81				140.43	0	1.23946	2.40863	4.55565	8.20058	13.5914	20.0511	0.0703318	1.11489	2.11332	4.95879	7.68592	14.6896	20.3147				140.43	5.73169	8.2341	11.6309	17.6206	5.26044	7.92069	11.9263	18.2702
141.2	2.862	5.0308	8.0133	12.401	18.377	2.965	4.9887	7.9197	12.17	17.889				140.63	0	1.23391	2.39785	4.53526	8.16387	13.5306	19.9614	0.00544627	1.13022	2.21069	4.76785	7.84904	14.5544	20.2666				140.63	5.73748	8.24129	11.6385	17.6277	5.50943	7.97211	11.9467	18.2456
141.4	2.8646	5.0352	8.0199	12.41	18.387	2.9437	5.0938	7.9341	12.18	17.914				140.83	0	1.22839	2.38712	4.51497	8.12734	13.4701	19.872	-0.0572467	1.07674	2.17136	4.7585	7.80907	14.6617	19.7582				140.83	5.74328	8.24847	11.6461	17.6347	5.60346	7.9812	11.9101	18.2081
141.6	2.8673	5.0397	8.0264	12.419	18.396	2.9912	4.9734	7.8154	12.179	17.788				141.03	0	1.22289	2.37644	4.49476	8.09096	13.4098	19.7831	0.131278	0.956812	2.15997	4.86698	7.76681	14.732	19.5358				141.03	5.74906	8.25564	11.6538	17.6418	5.5236	8.15496	12.0284	18.3393
141.8	2.8699	5.0441	8.0329	12.427	18.406	2.9795	4.9163	7.7194	12.162	17.732				141.23	0	1.21742	2.3658	4.47464	8.05475	13.3498	19.6946	0.336234	0.928286	2.20805	5.08894	7.62807	13.9928	19.2681				141.23	5.75485	8.26281	11.6613	17.6488	5.55397	8.12273	11.9143	18.194
142	2.8725	5.0485	8.0394	12.436	18.415	3.0656	4.7002	7.5617	12.001	17.379				141.43	0	1.21197	2.35522	4.45462	8.0187	13.29	19.6064	0.436671	0.830456	2.24302	5.06537	7.75841	14.1253	19.4871				141.43	5.76063	8.26997	11.6689	17.6558	5.53929	8.02347	11.7667	18.0404
142.2	2.875	5.053	8.0459	12.444	18.425	3.1047	4.5578	7.496	11.94	17.416				141.63	0	1.20654	2.34468	4.43468	7.98282	13.2305	19.5187	0.305288	0.885864	2.45256	4.89501	7.87425	14.0738	19.4277				141.63	5.7664	8.27712	11.6765	17.6628	5.56126	7.97465	11.6572	18.069
142.4	2.8776	5.0574	8.0524	12.453	18.434	3.1806	4.5588	7.6042	12.086	17.562				141.83	0	1.20114	2.33418	4.41483	7.94709	13.1713	19.4313	0.358887	1.27475	2.47965	4.79033	7.99787	14.1345	19.3312				141.83	5.77218	8.28426	11.6841	17.6697	5.48206	7.89196	11.7014	18.1117
142.6	2.8802	5.0618	8.0589	12.461	18.443	3.1694	4.522	7.3521	11.922	17.485				142.03	0	1.19577	2.32374	4.39508	7.91152	13.1124	19.3443	0.359035	1.32291	2.38449	4.72473	7.73903	13.9424	19.1419				142.03	5.77794	8.2914	11.6916	17.6767	5.53681	7.78473	11.6205	18.0681
142.8	2.8828	5.0662	8.0654	12.47	18.453	3.2562	4.3991	7.4378	11.956	17.511				142.23	0	1.19042	2.31334	4.37541	7.87612	13.0537	19.2578	-0.201716	1.29149	2.37133	4.5934	7.63522	13.7081	18.9479				142.23	5.78371	8.29853	11.6992	17.6837	5.44522	7.77511	11.5165	18.1271
143	2.8854	5.0707	8.0719	12.478	18.462	3.4079	4.5427	7.3827	11.81	17.56				142.43	0	1.18509	2.30298	4.35582	7.84087	12.9953	19.1716	-0.21883	0.977548	2.3689	4.6605	7.56875	13.9826	18.5427				142.43	5.78947	8.30566	11.7067	17.6906	5.44316	7.85348	11.5289	18.0451
143.2	2.888	5.0751	8.0784	12.487	18.471	3.6859	4.7125	7.4241	12.066	17.55				142.63	0	1.17978	2.29268	4.33633	7.80578	12.9371	19.0858	-0.294442	0.801261	2.23446	4.7149	7.69437	14.187	18.7349				142.63	5.79522	8.31277	11.7142	17.6975	5.38766	7.9249	11.6483	18.07
143.4	2.8906	5.0795	8.0848	12.495	18.481	3.74	4.6289	7.3352	12.18	17.885				142.83	0	1.1745	2.28241	4.31692	7.77084	12.8792	19.0004	-0.327423	0.756596	2.06448	4.85561	7.61442	13.7397	18.5693				142.83	5.80098	8.31988	11.7217	17.7044	5.39808	8.01786	11.6623	18.1299
143.6	2.8932	5.0839	8.0913	12.504	18.49	3.7022	4.8143	7.7093	12.591	18.453				143.03	0	1.16925	2.2722	4.2976	7.73606	12.8216	18.9153	-0.127232	0.930517	1.93782	4.80785	7.4371	13.6955	17.9914				143	5.80586	8.32592	11.7281	17.7103	5.3038	7.9021	11.5986	18.213
143.8	2.8958	5.0883	8.0978	12.512	18.499	3.5055	4.8834	7.8179	12.887	18.25				143.23	0	1.16402	2.26203	4.27837	7.70144	12.7642	18.8307	0.166309	0.761118	2.07208	4.66648	7.19933	13.6188	17.6667				143	5.70586	8.22592	11.6281	17.6103	5.13676	7.82906	11.4545	18.2289
144	2.8983	5.0927	8.1042	12.521	18.509	3.753	4.7135	7.4384	12.569	18.657				143.43	0	1.15881	2.25191	4.25922	7.66697	12.7071	18.7464	0.347218	0.536427	1.81644	4.58278	7.03899	13.2408	17.5573				143.03	5.70412	8.22351	11.6249	17.6059	5.20855	7.86415	11.4605	18.2611
144.2	2.9009	5.0971	8.1107	12.529	18.518	3.2964	4.1814	7.0778	11.957	18.457				143.63	0	1.15362	2.24183	4.24016	7.63266	12.6502	18.6625	0.213234	0.397982	1.90463	4.26051	6.89929	12.7685	17.1954				143.23	5.69258	8.20747	11.6037	17.577	5.27601	7.83986	11.6079	18.1439
144.4	2.9035	5.1015	8.1171	12.538	18.527	3.1968	4.4355	7.214	12.289	19.316				143.83	0	1.14846	2.2318	4.22118	7.5985	12.5936	18.579	-0.0328772	0.479539	1.78891	4.14978	6.73913	12.5399	16.922				143.43	5.68112	8.19154	11.5827	17.5484	5.3794	7.88995	11.7801	17.9563
144.6	2.9061	5.1059	8.1236	12.546	18.536	3.2001	4.784	7.4555	12.686	19.647				144.03	0	1.14332	2.22181	4.20229	7.56449	12.5372	18.4958	-0.264803	0.528496	1.65078	4.10283	6.75576	12.5681	17.0978				143.63	5.66974	8.17573	11.5618	17.5199	5.40706	8.05692	11.7737	17.7822
144.8	2.9087	5.1103	8.13	12.555	18.546	3.1063	4.7076	7.7562	12.788	20.103				144.23	0	1.1382	2.21186	4.18348	7.53064	12.4811	18.4131	-0.409323	0.602966	1.57428	4.32583	6.83547	13.0529	17.4187				143.83	5.65843	8.16002	11.541	17.4916	5.38541	8.06072	11.8715	18.1149
145	2.9112	5.1147	8.1364	12.563	18.555	3.4811	4.22	7.221	12.085	19.324				144.43	0	1.13311	2.20196	4.16476	7.49694	12.4252	18.3306	-0.104254	0.760171	1.61416	4.42987	6.66205	12.9545	17.7352				144.03	5.64721	8.14442	11.5204	17.4635	5.34041	7.97973	12.0588	17.9754
145.2	2.9138	5.1191	8.1429	12.571	18.564	3.0666	4.3095	7.4826	11.935	19.968				144.63	0	1.12803	2.19211	4.14612	7.46338	12.3696	18.2486	-0.0280857	0.935285	1.2936	4.48267	6.63305	12.9631	17.3302				144.23	5.63606	8.12893	11.4999	17.4356	5.28383	8.0048	12.1493	18.0436
145.4	2.9164	5.1234	8.1493	12.58	18.573	3.2196	4.8889	7.7846	12.258	20.347				144.83	0	1.12299	2.1823	4.12756	7.42998	12.3143	18.1669	-0.0887302	1.04794	1.18371	4.25754	6.85956	12.7628	16.8226				144.43	5.62499	8.11355	11.4796	17.4078	5.22992	7.94651	12.176	18.0329
145.6	2.919	5.1278	8.1557	12.588	18.582	3.1797	5.306	8.2705	12.684	20.208				145.03	0	1.11796	2.17253	4.10909	7.39673	12.2592	18.0856	-0.0481687	1.05111	1.28695	3.99707	7.07848	12.6673	16.6628				144.63	5.614	8.09828	11.4594	17.3803	5.18998	7.9337	12.1345	18.1056
145.8	2.9215	5.1322	8.1621	12.597	18.592	3.2473	5.243	8.3402	12.771	19.972				145.23	0	1.11296	2.16281	4.0907	7.36363	12.2043	18.0047	0.137831	0.9777	1.60473	4.1762	7.04143	12.2927	16.6899				144.83	5.60309	8.08311	11.4393	17.3529	5.16057	7.92628	11.9883	17.8827
146	2.9241	5.1366	8.1685	12.605	18.601	3.209	4.987	8.2678	12.852	19.4				145.43	0	1.10798	2.15313	4.07239	7.33067	12.1497	17.9241	0.196895	0.946444	1.66084	4.34241	7.04977	12.35	17.2499				145.03	5.59225	8.06805	11.4194	17.3258	5.12656	7.80305	11.6625	17.5282
146	2.8241	5.0366	8.0685	12.505	18.501	3.0769	4.9226	8.0801	13.027	19.252				145.63	0	1.10302	2.14349	4.05417	7.29786	12.0953	17.8439	0.187154	0.900076	1.57079	4.44441	7.10765	12.4608	17.2157				145.23	5.58148	8.05309	11.3996	17.2988	5.05705	7.7268	11.3318	17.4031
146	2.8241	5.0366	8.0685	12.505	18.501	2.9497	4.9173	8.0532	13.168	19.322				145.83	0	1.09808	2.1339	4.03602	7.2652	12.0412	17.764	0.117846	0.884801	1.5498	4.16956	7.20142	12.6419	17.1974				145.43	5.5708	8.03823	11.3799	17.272	5.08138	7.68668	11.0449	17.5849
146.2	2.8146	5.0198	8.042	12.465	18.444	2.9829	5.3536	8.2349	13.303	19.405				146.03	0	1.09317	2.12435	4.01796	7.23269	11.9873	17.6845	0.0115473	0.802002	1.51869	3.98865	7.26303	12.5143	16.6843				145.63	5.56018	8.02348	11.3604	17.2454	5.30586	7.64838	10.8724	17.608
146.4	2.8052	5.0031	8.0157	12.425	18.388	3.2313	5.4913	8.3974	13.456	19.47				146.23	0	1.08827	2.11484	3.99998	7.20032	11.9336	17.6054	0.0289353	0.677617	1.57196	3.90896	7.16313	12.3291	16.3902				145.83	5.54964	8.00883	11.341	17.2189	5.39436	7.58579	10.8484	17.6101
146.6	2.7958	4.9865	7.9896	12.386	18.333	3.3501	5.5007	8.5305	13.616	19.352				146.43	0	1.0834	2.10538	3.98208	7.16809	11.8802	17.5266	-0.0531537	0.648174	1.61053	3.87945	7.00129	12.2837	16.1662				146.03	5.53917	7.99428	11.3218	17.1926	5.48194	7.64212	10.7925	17.5376
146.8	2.7865	4.9701	7.9637	12.347	18.278	3.4026	5.487	8.5156	13.586	19.713				146.63	0	1.07855	2.09596	3.96426	7.13601	11.8271	17.4482	-0.151493	0.741276	1.48825	3.89484	7.08399	11.8522	16.1007				146.23	5.52878	7.97983	11.3027	17.1666	5.48575	7.63259	10.8087	17.4891
147	2.7773	4.9539	7.938	12.308	18.223	3.394	5.3966	8.6051	13.586	19.912				146.83	0	1.07373	2.08658	3.94651	7.10407	11.7741	17.3701	-0.165112	0.705382	1.47212	3.90819	6.99207	11.865	15.9089				146.43	5.51845	7.96548	11.2837	17.1406	5.32152	7.67119	11.1453	17.2876
147.2	2.7682	4.9377	7.9125	12.27	18.169	3.3677	5.3555	8.6313	13.514	19.996				147.03	0	1.06892	2.07724	3.92885	7.07228	11.7214	17.2923	-0.144148	0.581472	1.46237	4.02139	7.05839	11.8745	15.8837				146.63	5.5082	7.95122	11.2648	17.1149	5.22341	7.63657	11.4545	16.9933
147.4	2.7592	4.9217	7.8872	12.232	18.115	3.4073	5.1514	8.4397	13.208	19.851				147.23	0	1.06414	2.06794	3.91127	7.04063	11.669	17.2149	-0.17119	0.606256	1.43211	4.12786	6.99678	11.8281	15.8903				146.83	5.49802	7.93707	11.2461	17.0893	5.05929	7.54341	11.5886	16.9963
147.6	2.7502	4.9058	7.8621	12.194	18.062	3.4018	4.9494	8.2309	12.938	19.527				147.43	0	1.05938	2.05869	3.89376	7.00912	11.6167	17.1379	-0.133293	0.666339	1.46245	4.26642	7.05947	11.4555	16.3521				147.03	5.48791	7.92301	11.2275	17.0639	4.87768	7.41192	11.8355	16.9486
147.8	2.7413	4.89	7.8373	12.156	18.009	3.1706	4.8207	8.074	12.782	19.226				147.63	0	1.05463	2.04947	3.87634	6.97775	11.5648	17.0612	-0.109069	0.6451	1.65362	4.21378	7.11203	11.2775	16.263				147.23	5.47787	7.90905	11.209	17.0387	4.80847	7.36814	11.7507	16.877
148	2.7324	4.8743	7.8126	12.119	17.956	3.0215	4.7462	8.0574	12.617	19.172				147.83	0	1.04991	2.0403	3.85899	6.94652	11.513	16.9848	-0.0503332	0.689062	1.61411	4.23341	7.09167	11.3962	15.9995				147.43	5.4679	7.89519	11.1906	17.0136	4.85993	7.20291	11.6912	16.8449
148.2	2.7236	4.8588	7.788	12.082	17.904	3.0121	4.6163	7.9636	12.326	18.978				148.03	0	1.04522	2.03117	3.84172	6.91543	11.4615	16.9088	-0.0479212	0.883202	1.62207	4.1213	7.11885	11.6714	15.82				147.63	5.458	7.88142	11.1724	16.9887	4.77682	7.10126	11.3745	16.8685
148.4	2.7149	4.8434	7.7637	12.046	17.852	2.9399	4.5527	7.8831	12.008	18.75				148.23	0	1.04054	2.02208	3.82452	6.88448	11.4102	16.8331	-0.0645432	0.929178	1.57631	3.96774	7.21953	11.8676	15.8178				147.83	5.44816	7.86774	11.1543	16.964	4.82027	6.97238	11.2546	16.8608
148.6	2.7063	4.8281	7.7396	12.009	17.801	2.8609	4.4728	7.7643	11.879	18.631				148.43	0	1.03588	2.01303	3.80741	6.85367	11.3591	16.7578	-0.0312032	0.791371	1.60146	3.9118	7.45743	11.7607	15.7421				148.03	5.4384	7.85416	11.1363	16.9394	4.67767	6.98888	11.1661	16.907
148.8	2.6977	4.813	7.7157	11.973	17.75	2.7845	4.4981	7.7411	11.867	18.572				148.63	0	1.03125	2.00402	3.79037	6.823	11.3083	16.6828	-0.0927022	0.756893	1.62928	3.94879	7.35084	11.4885	15.6871				148.23	5.4287	7.84068	11.1185	16.915	4.62955	7.06237	11.1684	16.9262
149	2.6892	4.7979	7.6919	11.937	17.7	2.8505	4.6397	7.8048	11.939	18.514				148.83	0	1.02663	1.99505	3.7734	6.79246	11.2577	16.6081	-0.163281	0.722331	1.6318	3.97376	7.14862	11.4258	15.4704				148.43	5.41906	7.82728	11.1007	16.8908	4.72364	7.10236	11.1908	16.8273
149.2	2.6808	4.783	7.6684	11.902	17.649	2.9254	4.6851	7.8848	11.983	18.338				149.03	0	1.02204	1.98612	3.75652	6.76206	11.2073	16.5338	-0.0979172	0.587401	1.60341	4.09213	7.07724	11.3409	15.5217				148.63	5.4095	7.81397	11.0831	16.8667	4.79279	7.25928	11.0965	16.8196
149.4	2.6724	4.7682	7.645	11.867	17.6	2.9969	4.7661	7.8096	11.922	18.035				149.23	0	1.01746	1.97723	3.7397	6.7318	11.1571	16.4598	-0.0126797	0.521847	1.52445	4.07196	6.94421	11.1444	15.4068				148.83	5.4	7.80076	11.0656	16.8428	5.02357	7.33428	11.0485	16.6285
149.6	2.6641	4.7535	7.6218	11.832	17.55	3.0656	4.6693	7.6728	11.859	17.882				149.43	0	1.01291	1.96838	3.72297	6.70167	11.1072	16.3862	0.0494568	0.586223	1.38065	4.0256	6.89963	11.0758	15.0451				149.03	5.39056	7.78764	11.0482	16.819	5.07363	7.31594	11.0995	16.506
149.8	2.6559	4.7389	7.5988	11.797	17.501	3.0793	4.6686	7.6203	11.887	17.821				149.63	0	1.00837	1.95957	3.70631	6.67168	11.0575	16.3128	0.122774	0.546506	1.19978	3.93436	6.79413	11.1112	14.6653				149.23	5.38119	7.7746	11.0309	16.7954	5.14912	7.34724	11.1487	16.4303
150	2.6477	4.7244	7.5759	11.762	17.453	3.0067	4.5989	7.486	11.75	17.823				149.83	0	1.00386	1.9508	3.68972	6.64182	11.008	16.2398	0.0752478	0.423902	0.990177	3.75976	6.70912	11.1198	14.6514				149.43	5.37188	7.76166	11.0138	16.772	5.28232	7.35527	11.0924	16.3735
150.2	2.6396	4.7101	7.5533	11.728	17.404	3.0576	4.5838	7.459	11.597	17.86				150.03	0	0.999369	1.94207	3.67321	6.61209	10.9587	16.1671	-0.0846072	0.410932	0.919357	3.75749	6.42756	11.0122	14.8759				149.63	5.36264	7.7488	10.9968	16.7487	5.35848	7.22931	10.9428	16.2862
150.4	2.6315	4.6958	7.5308	11.694	17.356	3.2519	4.632	7.3954	11.547	17.809				150.23	0	0.994896	1.93338	3.65677	6.5825	10.9097	16.0948	-0.110935	0.444972	0.871047	3.80621	6.218	10.9679	14.5814				149.83	5.35346	7.73603	10.9798	16.7255	5.29917	7.37434	10.8697	16.2222
150.6	2.6235	4.6817	7.5085	11.661	17.309	3.2795	4.6288	7.2951	11.56	17.757				150.43	0	0.990443	1.92473	3.6404	6.55304	10.8609	16.0227	-0.0305957	0.423442	0.899586	3.86886	6.06321	11.101	14.4774				150.03	5.34434	7.72335	10.963	16.7026	5.2366	7.39041	10.8583	16.3084
150.8	2.6156	4.6677	7.4863	11.627	17.262	3.2397	4.651	7.1505	11.504	17.715				150.63	0	0.986011	1.91611	3.62411	6.52371	10.8122	15.951	-0.0207142	0.37271	1.04861	3.78996	6.0394	11.2773	14.4998				150.23	5.33529	7.71075	10.9463	16.6797	5.10256	7.3501	10.8856	16.3199
151	2.6078	4.6537	7.4644	11.594	17.215	3.0277	4.6422	7.1028	11.526	17.747				150.83	0	0.981598	1.90754	3.60789	6.49452	10.7639	15.8796	0.0700753	0.279998	1.10358	3.83115	6.10884	11.2115	14.7263				150.43	5.32629	7.69824	10.9298	16.657	5.16068	7.28017	10.9256	16.2728
151.2	2.6	4.6399	7.4426	11.561	17.169	2.8304	4.6368	7.1702	11.541	17.72				151.03	0	0.977205	1.899	3.59174	6.46545	10.7157	15.8086	0.0840178	0.265972	1.16414	3.8073	6.09463	10.9315	14.5978				150.63	5.31736	7.68581	10.9133	16.6345	5.17083	7.3246	10.8972	16.3229
151.4	2.5922	4.6262	7.421	11.529	17.122	2.7182	4.6841	7.2369	11.617	17.737				151.23	0	0.972831	1.8905	3.57567	6.43652	10.6677	15.7378	-0.00660324	0.440672	1.19963	3.77299	6.0624	10.9861	14.4271				150.83	5.30849	7.67347	10.8969	16.6121	5.06068	7.51613	10.8227	16.39
151.6	2.5845	4.6126	7.3995	11.496	17.077	2.6436	4.6819	7.2553	11.73	17.85				151.43	0	0.968477	1.88204	3.55966	6.40771	10.62	15.6674	0.0276943	0.539662	1.17073	3.79914	6.1483	11.1809	14.3937				151.03	5.29968	7.66121	10.8807	16.5899	5.07882	7.52443	10.6596	16.3567
151.8	2.5769	4.5992	7.3782	11.464	17.031	2.5675	4.5361	7.2529	11.805	17.819				151.63	0	0.964143	1.87362	3.54373	6.37903	10.5725	15.5973	-0.100482	0.638086	1.29617	3.74403	6.15398	11.4372	14.0954				151.23	5.29093	7.64903	10.8645	16.5678	5.1588	7.5165	10.6184	16.2777
152	2.5693	4.5858	7.3571	11.432	16.986	2.5103	4.5736	7.4551	11.905	17.868				151.83	0	0.959828	1.86523	3.52787	6.35048	10.5251	15.5275	-0.0897557	0.677752	1.31851	3.56883	6.00422	11.2041	13.7937				151.43	5.28224	7.63694	10.8485	16.5458	5.1496	7.48105	10.6445	16.4899
152.2	2.5618	4.5725	7.3361	11.401	16.942	2.6165	4.6915	7.5153	11.908	17.832				152.03	0	0.955532	1.85689	3.51208	6.32206	10.478	15.458	-0.133969	0.657202	1.25158	3.49612	5.9761	10.9804	13.5275				151.63	5.2736	7.62493	10.8326	16.524	4.97821	7.39427	10.5563	16.4441
152.4	2.5544	4.5593	7.3153	11.369	16.897	2.6883	4.7189	7.5034	11.894	17.706				152.23	0	0.951256	1.84858	3.49637	6.29377	10.4311	15.3888	-0.20496	0.56406	1.30459	3.5609	5.92426	10.8097	13.4258				151.83	5.26503	7.61299	10.8168	16.5023	4.83681	7.2785	10.4388	16.4164
152.6	2.547	4.5462	7.2947	11.338	16.853	2.6544	4.8053	7.614	11.908	17.658				152.43	0	0.946999	1.8403	3.48072	6.2656	10.3845	15.3199	-0.259758	0.507382	1.30006	3.5968	6.0341	10.5961	13.2642				152.03	5.25651	7.60114	10.801	16.4808	4.72306	7.12673	10.27	16.2219
152.8	2.5397	4.5333	7.2742	11.307	16.81	2.6344	4.7022	7.5563	11.696	17.393				152.63	0	0.94276	1.83207	3.46514	6.23756	10.338	15.2514	-0.185896	0.606852	1.35736	3.58166	6.14252	10.4523	13.2684				152.23	5.24806	7.58937	10.7854	16.4594	4.56783	7.14701	10.0967	16.1226
153	2.5324	4.5204	7.2539	11.277	16.766	2.6917	4.3926	7.3271	11.39	17.05				152.83	0	0.938541	1.82387	3.44963	6.20964	10.2917	15.1831	-0.117612	0.648122	1.45857	3.60498	6.09478	10.3659	13.3323				152.43	5.23965	7.57768	10.7699	16.4382	4.44612	7.13561	10.2018	16.2253
153.2	2.5252	4.5076	7.2337	11.246	16.723	2.8101	4.3335	7.1964	11.311	16.901				153.03	0	0.934341	1.8157	3.43419	6.18185	10.2457	15.1152	-0.0784637	0.705022	1.43019	3.58951	5.99516	10.223	13.3814				152.63	5.23131	7.56607	10.7545	16.4171	4.22603	7.15027	10.3612	16.1673
153.4	2.518	4.4949	7.2137	11.216	16.681	2.9165	4.5822	7.2362	11.339	16.868				153.23	0	0.930159	1.80758	3.41882	6.15419	10.1998	15.0475	0.00879827	0.729592	1.41554	3.50787	5.98859	10.0621	13.7647				152.83	5.22302	7.55453	10.7392	16.3961	4.13187	7.23196	10.4663	16.1509
153.6	2.5109	4.4824	7.1938	11.186	16.638	2.937	4.7338	7.2706	11.379	16.811				153.43	0	0.925996	1.79949	3.40352	6.12664	10.1542	14.9802	0.0898518	0.762153	1.37921	3.37597	6.02173	9.79348	13.6247				153.03	5.21479	7.54307	10.724	16.3752	4.20567	7.11686	10.5853	16.1909
153.8	2.5039	4.4699	7.1741	11.156	16.596	3.0183	4.7999	7.2898	11.38	16.78				153.63	0	0.921852	1.79144	3.38829	6.09922	10.1087	14.9131	0.100189	0.71629	1.42871	3.37296	5.97322	9.7467	13.3402				153.23	5.20662	7.53169	10.7089	16.3545	4.37529	7.14273	10.6446	16.1312
154	2.4969	4.4575	7.1546	11.127	16.555	3.0521	4.7783	7.255	11.337	16.81				153.83	0	0.917726	1.78342	3.37313	6.07193	10.0635	14.8464	-0.0188902	0.649357	1.55505	3.414	5.97783	9.90854	13.1805				153.43	5.19849	7.52038	10.6939	16.334	4.42534	7.06476	10.8492	16.2008
154.2	2.4899	4.4452	7.1352	11.098	16.513	3.0499	4.7971	7.1403	11.309	16.905				154.03	0	0.913619	1.77544	3.35803	6.04475	10.0184	14.7799	-0.0312207	0.509537	1.64344	3.38619	6.01077	9.94001	13.0539				153.63	5.19043	7.50915	10.679	16.3135	4.5395	7.08476	10.9002	16.2914
154.4	2.483	4.433	7.1159	11.069	16.472	2.9786	4.7514	7.0271	11.214	16.772				154.23	0	0.90953	1.76749	3.343	6.0177	9.97359	14.7138	-0.0791557	0.529344	1.6614	3.58969	5.98187	10.1844	13.2932				153.83	5.18242	7.498	10.6642	16.2932	4.65504	6.91645	10.9554	16.2141
154.6	2.4762	4.4209	7.0968	11.04	16.431	2.8793	4.6104	7.0194	11.05	16.595				154.43	0	0.90546	1.75958	3.32804	5.99077	9.92895	14.6479	0.0501558	0.523946	1.617	3.66089	5.91478	10.2777	13.5104				154.03	5.17446	7.48692	10.6495	16.2731	4.76134	7.02257	10.9614	16.0958
154.8	2.4694	4.4089	7.0779	11.011	16.391	2.7472	4.4108	7.0037	10.917	16.498				154.63	0	0.901407	1.7517	3.31315	5.96396	9.88452	14.5824	0.190318	0.527299	1.48723	3.64028	5.87902	10.2367	13.1281				154.23	5.16655	7.47591	10.6349	16.253	4.7048	7.03411	10.7814	16.007
155	2.4627	4.397	7.0591	10.983	16.351	2.6272	4.3435	7.0872	10.901	16.482				154.83	0	0.897373	1.74387	3.29832	5.93726	9.84028	14.5171	0.151545	0.483073	1.43712	3.82354	5.67332	10.1548	13.1252				154.43	5.1587	7.46498	10.6204	16.2331	4.55953	6.89862	10.7709	15.9874
155.2	2.456	4.3852	7.0404	10.955	16.311	2.5948	4.3742	7.2564	10.976	16.547				155.03	0	0.893357	1.73606	3.28356	5.91069	9.79624	14.4521	0.0345178	0.456752	1.2621	3.8966	5.81516	10.1898	12.8473				154.63	5.1509	7.45412	10.6059	16.2133	4.57621	6.80387	10.6974	15.8772
155.4	2.4494	4.3734	7.0219	10.927	16.271	2.5481	4.3034	7.202	10.973	16.564				155.23	0	0.889359	1.72829	3.26886	5.88424	9.7524	14.3875	-0.0646432	0.427342	1.27351	3.88142	5.72363	10.0637	12.8085				154.83	5.14315	7.44333	10.5916	16.1937	4.63438	6.7167	10.7992	15.9521
155.6	2.4428	4.3618	7.0035	10.899	16.232	2.506	4.2793	7.2101	10.954	16.556				155.43	0	0.885378	1.72056	3.25423	5.8579	9.70875	14.3231	-0.0861632	0.411199	1.26867	3.89371	5.69218	9.87267	12.6006				155.03	5.13546	7.43261	10.5774	16.1741	4.6309	6.6869	10.8897	15.8943
155.8	2.4363	4.3502	6.9852	10.871	16.193	2.4729	4.3	7.2467	10.892	16.472				155.63	0	0.881416	1.71286	3.23967	5.83169	9.6653	14.259	-0.145533	0.404668	1.46002	3.69955	5.73527	9.69569	12.4018				155.23	5.12781	7.42197	10.5633	16.1547	4.60579	6.7403	10.9056	15.8109
156	2.4298	4.3388	6.9671	10.844	16.154	2.4692	4.3257	7.2018	10.847	16.603				155.83	0	0.877471	1.70519	3.22517	5.80559	9.62204	14.1952	-0.0227417	0.487439	1.60304	3.73434	5.80767	9.46458	12.2221				155.43	5.12022	7.41139	10.5492	16.1354	4.61559	6.8353	10.9135	15.8491
156.2	2.4234	4.3274	6.9491	10.817	16.116	2.4542	4.3645	7.1959	10.737	16.574				156.03	0	0.873544	1.69756	3.21073	5.77961	9.57898	14.1316	0.160532	0.457136	1.57652	3.73989	5.93944	9.49577	12.1575				155.63	5.11268	7.40089	10.5353	16.1163	4.80102	6.86644	11.145	15.8652
156.4	2.417	4.3161	6.9313	10.79	16.078	2.4602	4.3264	7.1037	10.635	16.482				156.23	0	0.869635	1.68996	3.19636	5.75374	9.53611	14.0684	0.193924	0.476291	1.48854	3.63802	6.01953	9.92393	12.1528				155.83	5.10519	7.39045	10.5214	16.0972	4.83559	6.886	11.2121	15.8017
156.6	2.4107	4.3049	6.9136	10.763	16.04	2.5879	4.2866	6.994	10.573	16.422				156.43	0	0.865743	1.6824	3.18206	5.72799	9.49343	14.0054	0.19301	0.492019	1.46041	3.52789	6.12069	9.92308	11.8684				156.03	5.09774	7.38008	10.5076	16.0783	4.89191	6.65834	11.058	15.6605
156.8	2.4044	4.2938	6.896	10.737	16.003	2.3623	4.2462	6.7511	10.462	16.257				156.63	0	0.861868	1.67487	3.16782	5.70235	9.45094	13.9427	0.00336227	0.495117	1.39809	3.52773	6.04453	9.783	11.8086				156.23	5.09035	7.36979	10.4939	16.0595	4.99678	6.63437	10.8664	15.5604
157	2.3981	4.2827	6.8786	10.71	15.965	2.3337	4.2117	6.6865	10.424	16.109				156.83	0	0.858011	1.66737	3.15364	5.67683	9.40865	13.8803	-0.0199697	0.503746	1.44663	3.57193	5.83831	9.70172	11.8861				156.43	5.08301	7.35956	10.4804	16.0408	4.9723	6.75821	10.8557	15.5559
157.2	2.392	4.2718	6.8613	10.684	15.928	2.2587	4.1548	6.7128	10.373	16.062				157.03	0	0.854171	1.65991	3.13953	5.65143	9.36654	13.8182	-0.0498962	0.410418	1.53933	3.56467	5.72187	9.68689	12.0001				156.63	5.07571	7.34939	10.4668	16.0223	4.65813	6.75815	10.7657	15.6968
157.4	2.3858	4.2609	6.8442	10.658	15.892	2.3008	4.0739	6.6809	10.287	15.908				157.23	0	0.850348	1.65248	3.12548	5.62613	9.32462	13.7564	0.0435758	0.322746	1.55623	3.5399	5.5905	9.79787	12.0393				156.83	5.06847	7.3393	10.4534	16.0038	4.6604	6.78596	10.6032	15.7137
157.6	2.3797	4.2501	6.8271	10.633	15.855	2.4373	4.0741	6.6967	10.218	15.886				157.43	0	0.846542	1.64509	3.11149	5.60095	9.28289	13.6948	-0.00128523	0.11415	1.52902	3.46671	5.76517	9.76081	12.1794				157.03	5.06127	7.32927	10.4401	15.9855	4.6498	6.88026	10.5339	15.7274
157.8	2.3737	4.2394	6.8102	10.607	15.819	2.6264	3.8702	6.6372	10.115	15.834				157.63	0	0.842754	1.63772	3.09756	5.57589	9.24134	13.6335	-0.0954107	-0.012107	1.456	3.48902	5.87084	9.61273	11.625				157.23	5.05412	7.3193	10.4269	15.9673	4.60371	7.06523	10.4166	15.6947
158	2.3677	4.2288	6.7934	10.582	15.783	2.5722	3.8131	6.6402	10.074	15.703				157.83	0	0.838982	1.63039	3.0837	5.55093	9.19998	13.5725	-0.160667	-0.079109	1.40118	3.49124	5.85732	9.42408	11.314				157.43	5.04702	7.30941	10.4137	15.9492	4.77778	7.08803	10.1116	15.7517
158.2	2.3617	4.2183	6.7768	10.557	15.748	2.4885	3.9042	6.646	10.085	15.612				158.03	0	0.835227	1.6231	3.0699	5.52609	9.15881	13.5118	-0.156636	-0.179825	1.41052	3.42398	5.83009	9.26638	11.2829				157.63	5.03996	7.29957	10.4006	15.9312	4.91462	7.14234	10.0252	15.8511
158.4	2.3558	4.2078	6.7602	10.532	15.712	2.5696	3.9071	6.8167	10.05	15.58				158.23	0	0.831489	1.61583	3.05616	5.50136	9.11782	13.4513	-0.256294	-0.219743	1.41942	3.34691	5.54091	9.1423	10.894				157.83	5.03295	7.2898	10.3876	15.9133	4.83609	7.24568	10.013	15.8623
158.6	2.35	4.1974	6.7438	10.507	15.677	2.5668	3.7898	6.771	9.9077	15.397				158.43	0	0.827768	1.6086	3.04248	5.47674	9.07701	13.3911	-0.291637	-0.125334	1.4362	3.28854	5.40514	9.2158	10.9034				158.03	5.02598	7.2801	10.3747	15.8956	4.90542	7.25217	9.96011	15.8324
158.8	2.3441	4.1871	6.7276	10.482	15.642	2.5092	3.7781	6.6369	9.8689	15.286				158.63	0	0.824063	1.6014	3.02887	5.45223	9.03639	13.3312	-0.413762	0.0339095	1.4821	3.24119	5.36322	9.37015	10.9615				158.23	5.01907	7.27046	10.3619	15.8779	4.96718	7.26421	9.87251	15.7887
159	2.3384	4.1769	6.7114	10.458	15.608	2.5224	3.7414	6.5407	9.9511	15.247				158.83	0	0.820375	1.59424	3.01531	5.42782	8.99595	13.2715	-0.462294	0.142348	1.37862	3.36388	5.35165	9.02054	11.0017				158.43	5.01219	7.26088	10.3492	15.8604	4.96021	7.15585	9.95336	15.7691
159.2	2.3326	4.1667	6.6954	10.434	15.574	2.5788	3.7705	6.5672	10.006	15.317				159.03	0	0.816704	1.5871	3.00182	5.40353	8.95569	13.2121	-0.495183	0.231235	1.22585	3.46323	5.33251	8.89179	11.0232				158.63	5.00537	7.25136	10.3365	15.843	5.0235	7.02883	9.97381	15.7844
159.4	2.3269	4.1567	6.6795	10.41	15.54	2.5821	3.8729	6.6694	10.053	15.388				159.23	0	0.813048	1.58	2.98838	5.37935	8.91561	13.153	-0.480515	0.225657	1.1996	3.54563	5.04999	9.02029	10.8445				158.83	4.99859	7.24191	10.3239	15.8257	4.98225	6.78545	9.94526	15.6586
159.6	2.3213	4.1467	6.6637	10.386	15.506	2.4508	3.7227	6.6103	10.072	15.387				159.43	0	0.80941	1.57293	2.97501	5.35527	8.8757	13.0941	-0.394643	0.138267	1.17346	3.52027	5.06414	9.03037	10.7775				159.03	4.99185	7.23251	10.3114	15.8084	5.00751	6.54282	9.97898	15.5612
159.8	2.3157	4.1367	6.648	10.362	15.472	2.3066	3.597	6.5093	10.129	15.328				159.63	0	0.805787	1.56589	2.96169	5.33131	8.83598	13.0355	-0.300945	0.190762	1.06388	3.52447	5.29067	9.03745	10.4665				159.23	4.98515	7.22318	10.299	15.7913	5.0402	6.48736	9.94292	15.4684
160	2.3101	4.1269	6.6324	10.339	15.439	2.3494	3.6721	6.4696	10.365	15.397				159.83	0	0.802181	1.55888	2.94844	5.30745	8.79644	12.9772	-0.352483	0.273717	0.981333	3.38917	5.38877	8.95114	10.2169				159.43	4.9785	7.21391	10.2867	15.7744	5.06618	6.56525	9.98045	15.4126
160.2	2.3046	4.1171	6.617	10.315	15.406	2.318	3.8194	6.4813	10.405	15.346				160.03	0	0.798591	1.5519	2.93524	5.28369	8.75707	12.9191	-0.356599	0.284678	1.09225	3.43923	5.3155	9.02773	10.1294				159.63	4.9719	7.2047	10.2744	15.7575	5.16678	6.60463	10.0054	15.5363
160.4	2.2991	4.1074	6.6017	10.292	15.373	2.2144	3.9221	6.4972	10.438	15.235				160.23	0	0.795017	1.54496	2.9221	5.26005	8.71788	12.8613	-0.423466	0.354247	1.16087	3.32203	5.29808	9.15521	10.4605				159.83	4.96533	7.19555	10.2623	15.7407	5.22646	6.59994	9.96057	15.636
160.6	2.2937	4.0978	6.5865	10.269	15.341	2.0484	4.0003	6.484	10.457	15.239				160.43	0	0.791459	1.53804	2.90903	5.23651	8.67886	12.8037	-0.373717	0.399482	1.10951	3.20049	5.3011	9.52459	10.2544				160.03	4.95881	7.18646	10.2502	15.724	5.08836	6.49806	9.98939	15.8998
160.8	2.2883	4.0882	6.5714	10.246	15.308	1.925	4.0735	6.6229	10.555	15.336				160.63	0	0.787917	1.53116	2.89601	5.21307	8.64002	12.7464	-0.330025	0.326862	1.08698	3.31894	5.22079	9.17407	10.3729				160.23	4.95233	7.17742	10.2381	15.7074	5.05883	6.5257	9.92013	15.9369
161	2.2829	4.0787	6.5564	10.224	15.276	1.9747	3.9998	6.5762	10.522	15.357				160.83	0	0.78439	1.52431	2.88305	5.18974	8.60135	12.6894	-0.365882	0.277932	1.08363	3.37821	5.26845	9.0389	10.4695				160.43	4.9459	7.16845	10.2262	15.6909	4.81821	6.4907	9.85937	15.8705
161.2	2.2776	4.0693	6.5415	10.201	15.244	2.0497	4.0641	6.5846	10.452	15.4				161.03	0	0.78088	1.51748	2.87014	5.16651	8.56286	12.6326	-0.322654	0.257722	1.09765	3.35977	5.33666	8.9804	10.5015				160.63	4.9395	7.15953	10.2143	15.6746	4.73813	6.57451	9.85344	15.6991
161.4	2.2723	4.06	6.5267	10.179	15.213	2.1076	4.0849	6.5076	10.377	15.374				161.23	0	0.777385	1.51069	2.8573	5.14339	8.52453	12.576	-0.236688	0.151749	1.14321	3.46423	5.44134	8.91153	10.283				160.83	4.93315	7.15067	10.2025	15.6583	4.78848	6.60726	9.89958	15.6591
161.6	2.2671	4.0507	6.5121	10.157	15.181	1.7431	4.2105	6.5184	10.045	15.471				161.43	0	0.773906	1.50393	2.84451	5.12037	8.48638	12.5197	-0.152848	-0.033858	1.1632	3.46978	5.46218	8.75987	10.4669				161.03	4.92684	7.14187	10.1908	15.6421	4.83262	6.55456	9.84995	15.6803
161.8	2.2619	4.0415	6.4975	10.135	15.15	1.7598	4.2707	6.5173	9.9793	15.583				161.63	0	0.770442	1.4972	2.83178	5.09746	8.4484	12.4637	-0.0167232	-0.123151	1.20264	3.48509	5.32682	8.59991	10.3406				161.23	4.92057	7.13312	10.1791	15.6261	4.84891	6.52786	9.93357	15.7286
162	2.2567	4.0324	6.4831	10.113	15.119	1.7994	4.2172	6.3844	10.003	15.522				161.83	0	0.766994	1.4905	2.81911	5.07464	8.41059	12.4079	-0.124673	-0.021387	1.16295	3.53321	5.42924	8.63684	9.98004				161.43	4.91434	7.12443	10.1676	15.6101	4.81534	6.60051	9.93168	15.81
162.2	2.2516	4.0233	6.4688	10.091	15.088	1.8513	4.1874	6.2163	10.056	15.478				162.03	0	0.763562	1.48383	2.80649	5.05193	8.37295	12.3524	-0.137983	0.126234	1.23067	3.46844	5.40429	8.66418	9.99147				161.63	4.90815	7.1158	10.1561	15.5942	4.88978	6.67921	9.89051	16.0034
162.4	2.2465	4.0143	6.4545	10.07	15.058	1.9768	4.1106	6.1415	10.024	15.424				162.23	0	0.760144	1.47719	2.79393	5.02932	8.33548	12.2971	-0.254613	0.272665	1.34604	3.38694	5.48209	8.57071	9.75664				161.83	4.902	7.10722	10.1446	15.5784	4.87124	6.82129	9.85229	15.8588
162.6	2.2415	4.0054	6.4404	10.049	15.028	1.917	4.1913	6.2317	10.07	15.54				162.43	0	0.756742	1.47058	2.78143	5.00681	8.29817	12.2421	-0.316722	0.334182	1.55733	3.26015	5.42586	8.5309	9.46475				162.03	4.89589	7.09869	10.1333	15.5627	4.85968	6.80554	9.83572	15.6463
162.8	2.2365	3.9965	6.4264	10.027	14.998	2.0688	4.1676	6.1861	9.9753	15.433				162.63	0	0.753356	1.464	2.76898	4.9844	8.26103	12.1873	-0.368207	0.394888	1.63695	3.15343	5.3979	8.49907	9.35517				162.23	4.88982	7.09023	10.122	15.5472	4.9275	6.69561	9.77924	15.5337
163	2.2315	3.9877	6.4125	10.006	14.968	2.1688	3.9084	6.0753	9.7634	15.189				162.83	0	0.749984	1.45744	2.75659	4.9621	8.22406	12.1327	-0.392103	0.456455	1.53218	3.04451	5.26797	8.51682	9.46372				162.43	4.88379	7.08181	10.1108	15.5317	4.93139	6.6943	9.72342	15.5253
163.2	2.2266	3.979	6.3987	9.9855	14.938	2.5167	3.7676	6.1022	9.7959	15				163.03	0	0.746627	1.45092	2.74425	4.93989	8.18726	12.0785	-0.368523	0.523535	1.40245	2.93995	5.18109	8.5619	9.62786				162.63	4.8778	7.07345	10.0996	15.5163	4.99869	6.603	9.70277	15.2781
163.4	2.2217	3.9703	6.385	9.9648	14.909	2.5012	3.7738	6.0307	9.8998	14.931				163.23	0	0.743286	1.44443	2.73197	4.91778	8.15061	12.0244	-0.440403	0.468712	1.29862	2.98555	5.07215	8.46183	9.41113				162.83	4.87184	7.06514	10.0885	15.501	5.1322	6.62384	9.7299	15.0385
163.6	2.2168	3.9617	6.3714	9.9442	14.88	2.4682	3.7691	6.0124	9.8395	15.005				163.43	0	0.739959	1.43796	2.71974	4.89577	8.11414	11.9706	-0.423773	0.460545	1.27069	3.02437	5.04728	8.27597	9.35367				163.03	4.86593	7.05688	10.0775	15.4858	5.11531	6.71821	9.83742	15.1366
163.8	2.212	3.9531	6.3579	9.9238	14.851	2.4925	3.8391	6.1334	9.8502	15.075				163.63	0	0.736648	1.43153	2.70757	4.87386	8.07782	11.917	-0.321429	0.606753	1.28839	3.12094	5.07424	8.25258	9.54715				163.23	4.86005	7.04868	10.0666	15.4706	5.01039	6.80738	9.64574	15.219
164	2.2072	3.9446	6.3445	9.9035	14.822	2.5021	3.9203	6.2402	9.887	15.179				163.83	0	0.733351	1.42512	2.69545	4.85205	8.04167	11.8637	-0.221914	0.689255	1.22212	3.18504	4.96088	8.26774	9.64986				163.43	4.85421	7.04053	10.0557	15.4556	4.99378	6.80667	9.60912	15.3192
164.2	2.2025	3.9362	6.3312	9.8834	14.793	2.5263	3.9406	6.3233	9.7911	15.15				164.03	0	0.730069	1.41874	2.68339	4.83033	8.00568	11.8106	-0.253393	0.665869	1.13107	3.21869	4.86549	8.31376	9.76027				163.63	4.8484	7.03243	10.0449	15.4407	4.91254	6.74403	9.57138	15.3762
164.4	2.1977	3.9279	6.318	9.8634	14.765	2.5086	3.9545	6.4467	9.8087	15.137				164.23	0	0.726801	1.41239	2.67138	4.80872	7.96985	11.7577	-0.259837	0.56857	0.99027	3.17987	4.88693	8.44756	9.67678				163.83	4.84264	7.02438	10.0342	15.4258	4.69808	6.71864	9.56541	15.4029
164.6	2.1931	3.9196	6.3048	9.8436	14.737	2.5978	3.936	6.6331	9.8817	15.434				164.43	0	0.723549	1.40607	2.65942	4.78719	7.93418	11.7051	-0.222933	0.540631	0.98907	3.20453	4.80933	8.42624	9.5268				164.03	4.83691	7.01638	10.0235	15.4111	4.60591	6.69156	9.56983	15.428
164.8	2.1884	3.9113	6.2918	9.8239	14.709	2.5534	3.8424	6.7741	9.9301	15.453				164.63	0	0.72031	1.39978	2.64752	4.76577	7.89867	11.6527	-0.106717	0.570195	0.928238	3.13473	4.73896	8.3572	9.47336				164.23	4.83122	7.00843	10.0129	15.3964	4.45697	6.80256	9.61021	15.3877
165	2.1838	3.9032	6.2789	9.8044	14.681	2.4504	3.8554	6.7647	9.8352	15.298				164.83	0	0.717087	1.39351	2.63567	4.74444	7.86332	11.6006	0.0348533	0.544809	0.951779	2.96072	4.70413	8.33104	9.31797				164.43	4.82556	7.00053	10.0024	15.3818	4.43085	6.75948	9.84896	15.3867
165.2	2.1792	3.8951	6.2661	9.785	14.654	2.5095	3.8474	6.7535	9.7781	15.155				165.03	0	0.713877	1.38728	2.62387	4.72321	7.82813	11.5486	0.0867088	0.514427	0.955035	2.9811	4.69486	8.52961	9.27838				164.63	4.81994	6.99269	9.99192	15.3673	4.48903	6.73372	9.99133	15.387
165.4	2.1747	3.887	6.2533	9.7657	14.626	2.5612	3.7815	6.755	9.6699	15.127				165.23	0	0.710682	1.38107	2.61213	4.70207	7.7931	11.497	0.176158	0.476212	0.895969	3.04145	4.63253	8.64275	9.28726				164.83	4.81435	6.98489	9.98151	15.3529	4.50998	6.65793	9.91162	15.176
165.6	2.1701	3.879	6.2407	9.7466	14.599	2.4224	3.759	6.714	9.6649	15.142				165.43	0	0.707502	1.37489	2.60044	4.68102	7.75822	11.4455	0.0869453	0.359237	1.03216	3.05701	4.58916	8.67091	9.2949				165.03	4.8088	6.97714	9.97117	15.3386	4.51591	6.64794	9.80253	15.0326
165.8	2.1657	3.8711	6.2281	9.7276	14.572	2.3692	3.7873	6.6026	9.5973	14.944				165.63	0	0.704335	1.36874	2.5888	4.66007	7.7235	11.3943	0.0631813	0.338238	1.13682	2.9874	4.61637	8.61631	9.01796				165.23	4.80329	6.96944	9.96089	15.3244	4.57921	6.73712	9.67303	15.0822
166	2.1612	3.8632	6.2157	9.7088	14.545	2.1476	3.9152	6.4014	9.5269	14.812				165.83	0	0.701183	1.36261	2.57722	4.63922	7.68893	11.3433	-0.00881573	0.292684	1.03013	2.99139	4.74762	8.35731	8.77291				165.43	4.79781	6.96178	9.95067	15.3102	4.61281	6.8766	9.68381	15.1661
166.2	2.1568	3.8554	6.2033	9.6901	14.519	2.0579	4.0546	6.2492	9.4759	14.646				166.03	0	0.698045	1.35651	2.56568	4.61846	7.65452	11.2925	-0.0420762	0.189932	0.952487	2.99568	4.89855	8.18254	8.58711				165.63	4.79236	6.95418	9.94052	15.2962	4.59715	6.99465	9.66723	15.1251
166.4	2.1524	3.8476	6.191	9.6715	14.492	1.9445	3.9944	6.0134	9.3175	14.301				166.23	0	0.694921	1.35044	2.5542	4.59779	7.62026	11.242	-0.129495	0.221922	0.912168	3.01489	4.88052	8.09494	8.77823				165.83	4.78695	6.94662	9.93043	15.2822	4.66285	6.99619	9.56263	14.929
166.6	2.1481	3.8399	6.1789	9.6531	14.466	1.8813	3.9943	6.0134	9.4041	14.295				166.43	0	0.691811	1.3444	2.54277	4.57721	7.58616	11.1917	-0.119787	0.289549	0.853557	3.01828	4.91094	8.17052	8.90569				166.03	4.78158	6.93911	9.9204	15.2683	4.70977	6.98945	9.44684	14.7939
166.8	2.1437	3.8322	6.1668	9.6348	14.44	1.6493	3.9496	5.9684	9.3507	14.166				166.63	0	0.688715	1.33838	2.53139	4.55672	7.55221	11.1416	0.00631026	0.419178	0.927779	2.91356	4.79562	8.12284	8.82571				166.23	4.77623	6.93165	9.91043	15.2545	4.7779	7.19485	9.70207	14.7728
167	2.1395	3.8246	6.1547	9.6166	14.414	1.4841	3.8855	5.9318	9.4237	14.062				166.83	0	0.685632	1.33239	2.52006	4.53633	7.51841	11.0917	0.112017	0.425469	1.02791	2.94009	4.80963	8.08918	8.81967				166.43	4.77092	6.92423	9.90052	15.2407	4.86354	7.2184	9.77277	14.7188
167.2	2.1352	3.8171	6.1428	9.5985	14.389	1.4453	3.9573	5.9249	9.5206	14.024				167.03	0	0.682564	1.32643	2.50878	4.51603	7.48476	11.0421	0.125164	0.363681	1.14357	3.00927	4.87066	8.0706	8.84149				166.63	4.76565	6.91686	9.89068	15.2271	4.84348	7.35375	9.89637	14.6668
167.4	2.131	3.8096	6.131	9.5806	14.363	1.525	3.9738	6.166	9.4582	14.305				167.23	0	0.679509	1.32049	2.49755	4.49582	7.45126	10.9927	0.165971	0.314172	1.2682	3.18561	4.80715	8.06944	8.66419				166.83	4.7604	6.90953	9.88089	15.2135	4.81136	7.41674	10.0404	14.6522
167.6	2.1268	3.8022	6.1192	9.5628	14.338	1.5572	3.9216	6.1932	9.4057	14.407				167.43	0	0.676468	1.31458	2.48638	4.4757	7.41791	10.9435	0.285002	0.453457	1.46612	3.21297	4.69893	8.21455	8.6125				167.03	4.75519	6.90225	9.87116	15.2	4.77501	7.42101	10.0675	14.7475
167.8	2.1226	3.7948	6.1076	9.5452	14.313	1.6615	3.8835	6.3087	9.4671	14.401				167.63	0	0.673441	1.3087	2.47525	4.45567	7.38471	10.8945	0.331206	0.463957	1.42531	3.16753	4.75719	8.20373	8.57033				167.23	4.75002	6.89502	9.86149	15.1866	4.74531	7.34274	10.0649	14.894
168	2.1185	3.7875	6.096	9.5276	14.288	1.724	3.8578	6.3526	9.511	14.38				167.83	0	0.670427	1.30284	2.46417	4.43572	7.35166	10.8457	0.409426	0.315321	1.28234	3.21114	4.82396	8.08433	8.41983				167.43	4.74487	6.88783	9.85188	15.1732	4.76634	7.21428	10.0901	15.1087
168.2	2.1144	3.7802	6.0845	9.5102	14.263	1.78	3.8434	6.2824	9.4195	14.401				168.03	0	0.667426	1.29701	2.45314	4.41587	7.31876	10.7972	0.498003	0.251217	1.06729	3.22055	4.80956	7.91625	7.93432				167.63	4.73976	6.88068	9.84233	15.16	4.74763	7.19655	10.0884	15.1345
168.4	2.1103	3.773	6.073	9.4929	14.239	1.7379	3.6738	6.0582	9.1892	14.233				168.23	0	0.664439	1.2912	2.44216	4.39611	7.28601	10.7489	0.434522	0.293242	1.07027	3.23524	4.72519	7.80217	7.86057				167.83	4.73467	6.87358	9.83284	15.1468	4.77613	7.1019	10.0673	15.1897
168.6	2.1062	3.7658	6.0617	9.4758	14.214	1.9236	3.5184	5.9466	9.0296	14.037				168.43	0	0.661465	1.28543	2.43123	4.37643	7.2534	10.7008	0.375986	0.483619	0.999207	3.17403	4.68168	7.92798	7.96255				168.03	4.72962	6.86652	9.8234	15.1337	4.88404	6.94032	9.89457	15.206
168.8	2.1022	3.7587	6.0504	9.4587	14.19	1.8538	3.5503	6.0406	9.1859	14.076				168.63	0	0.658505	1.27967	2.42035	4.35685	7.22094	10.6529	0.253981	0.561996	0.949497	3.2264	4.49801	7.82017	8.04048				168.23	4.7246	6.8595	9.81402	15.1207	4.89773	6.74911	9.86575	15.1708
169	2.0982	3.7516	6.0393	9.4418	14.166	1.8294	3.5261	6.0399	9.2152	14.069				168.83	0	0.655558	1.27395	2.40952	4.33735	7.18862	10.6052	0.198784	0.584889	1.06197	3.19025	4.46198	7.88801	8.21002				168.43	4.71962	6.85253	9.80469	15.1077	4.85869	6.58615	9.80957	15.0994
169.2	2.0943	3.7446	6.0282	9.425	14.142	1.6973	3.4551	6.005	9.1963	14.043				169.03	0	0.652624	1.26824	2.39874	4.31794	7.15645	10.5577	0.120963	0.581736	1.11602	3.20706	4.54472	7.91372	8.32557				168.63	4.71466	6.8456	9.79542	15.0948	4.88305	6.54393	9.68301	15.0672
169.4	2.0903	3.7376	6.0171	9.4083	14.118	1.7145	3.5124	5.9328	9.1786	13.99				169.23	0	0.649703	1.26257	2.388	4.29861	7.12442	10.5105	-0.0663762	0.576222	1.06032	3.0904	4.58706	7.81155	8.24949				168.83	4.70973	6.83871	9.78621	15.082	4.71609	6.50361	9.69115	14.9976
169.6	2.0864	3.7307	6.0062	9.3918	14.095	1.778	3.4259	5.87	9.0978	13.884				169.43	0	0.646796	1.25692	2.37731	4.27937	7.09253	10.4634	-0.180274	0.600922	0.887748	3.07379	4.59545	7.74376	8.35349				169.03	4.70484	6.83187	9.77705	15.0693	4.69385	6.59273	9.79876	14.9181
169.8	2.0826	3.7239	5.9953	9.3753	14.071	1.9015	3.4812	5.9506	9.0655	13.911				169.63	0	0.643901	1.25129	2.36667	4.26022	7.06079	10.4166	-0.0819632	0.505752	0.72443	3.03214	4.68645	7.67463	8.36361				169.23	4.69997	6.82506	9.76795	15.0566	4.63353	6.54513	9.77643	14.9366
170	2.0787	3.717	5.9846	9.359	14.048	1.9598	3.4881	5.9213	8.9976	13.813				169.83	0	0.641019	1.24569	2.35608	4.24116	7.02919	10.37	0.0763343	0.514832	0.731702	3.00577	4.71592	7.49018	8.2536				169.43	4.69514	6.8183	9.7589	15.044	4.66255	6.66436	9.68027	14.8376
170.2	2.0749	3.7103	5.9739	9.3428	14.025	1.9162	3.4604	5.905	8.9378	13.708				170.03	0	0.63815	1.24012	2.34554	4.22218	6.99773	10.3236	0.108141	0.479792	0.779458	2.99728	4.71315	7.5324	8.1799				169.63	4.69033	6.81158	9.74991	15.0315	4.72	6.74286	9.67784	14.6953
170.4	2.0711	3.7035	5.9632	9.3267	14.002	1.9597	3.429	5.8893	8.8571	13.647				170.23	0	0.635294	1.23457	2.33504	4.20328	6.96641	10.2774	0.0480988	0.369594	0.83217	3.00814	4.74192	7.6374	7.85377				169.83	4.68555	6.8049	9.74096	15.0191	4.69445	6.97233	9.67366	14.7333
170.6	2.0673	3.6969	5.9527	9.3107	13.979	2.1897	3.3627	5.8726	8.8228	13.649				170.43	0	0.632451	1.22904	2.32459	4.18447	6.93524	10.2314	-0.0701147	0.244382	0.894721	3.05578	4.68174	7.78725	7.68606				170.03	4.6808	6.79826	9.73208	15.0067	4.7066	7.0318	9.70361	14.6964
170.8	2.0636	3.6902	5.9422	9.2948	13.957	2.2397	3.4131	5.8828	8.8545	13.7				170.63	0	0.629621	1.22354	2.31419	4.16574	6.9042	10.1856	-0.117053	0.161322	1.0945	3.07412	4.63249	7.61687	7.44084				170.23	4.67609	6.79166	9.72324	14.9944	4.68869	7.10476	9.64298	14.639
171	2.0599	3.6837	5.9318	9.279	13.934	2.1258	3.4593	5.9578	8.9471	13.713				170.83	0	0.626803	1.21807	2.30383	4.1471	6.8733	10.14	-0.0380832	0.110562	1.26526	2.954	4.62537	7.58434	7.34539				170.43	4.6714	6.7851	9.71446	14.9822	4.79609	7.15703	9.57661	14.6654
171.2	2.0562	3.6771	5.9214	9.2634	13.912	2.0422	3.6206	6.0815	9.096	13.808				171.03	0	0.623997	1.21261	2.29352	4.12854	6.84254	10.0946	0.0146768	0.173762	1.21557	2.86363	4.52012	7.51606	7.15093				170.63	4.66674	6.77858	9.70572	14.97	4.8819	7.13306	9.66806	14.6933
171.4	2.0525	3.6706	5.9112	9.2478	13.89	1.888	3.5199	6.0161	9.0964	13.782				171.23	0	0.621205	1.20719	2.28325	4.11006	6.81191	10.0494	0.142202	0.166622	1.19743	2.9315	4.50214	7.71923	7.19942				170.83	4.6621	6.7721	9.69704	14.9579	4.98565	7.0043	9.74268	14.6713
171.6	2.0489	3.6642	5.901	9.2324	13.868	1.9378	3.5575	6.1014	9.1966	13.96				171.43	0	0.618425	1.20178	2.27304	4.09166	6.78143	10.0045	0.316817	0.208492	1.1826	2.95408	4.38803	7.68533	7.23856				171.03	4.6575	6.76566	9.68841	14.9459	5.07723	6.93628	9.76321	14.5766
171.8	2.0453	3.6578	5.8909	9.217	13.846	1.9997	3.7013	6.1523	9.2622	13.98				171.63	0	0.615657	1.19641	2.26286	4.07335	6.75108	9.95969	0.409937	0.257965	1.17241	3.0107	4.32	7.79112	6.96231				171.23	4.65292	6.75925	9.67983	14.934	5.0576	6.86173	9.58366	14.4379
172	2.0417	3.6515	5.8808	9.2018	13.824	1.9769	3.6724	6.003	9.1957	14.02				171.83	0	0.612902	1.19105	2.25274	4.05512	6.72086	9.91512	0.325177	0.373971	1.23143	3.06409	4.24182	7.6808	6.89301				171.43	4.64837	6.75289	9.6713	14.9221	5.05527	6.84333	9.58315	14.4364
172.2	2.0382	3.6452	5.8708	9.1867	13.803	2.0279	3.6127	5.9217	9.2424	14.061				172.03	0	0.610159	1.18572	2.24265	4.03697	6.69078	9.87075	0.143647	0.40307	1.22974	3.04703	4.13843	7.54496	7.14933				171.63	4.64385	6.74656	9.66283	14.9103	5.08085	6.80352	9.60909	14.5486
172.4	2.0346	3.6389	5.8609	9.1717	13.781	2.0782	3.568	6.1022	9.4612	14.269				172.23	0	0.607428	1.18041	2.23262	4.01891	6.66084	9.82657	0.0854168	0.411459	1.15065	3.11866	4.07483	7.46595	7.19866				171.83	4.63936	6.74027	9.6544	14.8985	5.10325	6.81983	9.66633	14.4928
172.6	2.0311	3.6327	5.8511	9.1568	13.76	2.1013	3.6738	6.2035	9.6111	14.363				172.43	0	0.604709	1.17513	2.22262	4.00092	6.63103	9.78259	-0.0213817	0.420597	1.09515	3.05036	4.25673	7.30299	7.41203				172.03	4.63489	6.73402	9.64602	14.8868	5.03327	6.84096	9.67822	14.4212
172.8	2.0276	3.6265	5.8413	9.142	13.739	2.0753	3.8011	6.1713	9.6087	14.37				172.63	0	0.602003	1.16987	2.21268	3.98301	6.60135	9.73881	0.0575208	0.455442	0.983031	3.01587	4.32534	7.20884	7.42771				172.23	4.63045	6.7278	9.63768	14.8752	5.00902	6.74297	9.71024	14.44
173	2.0242	3.6204	5.8316	9.1273	13.718	2.1658	3.8358	6.143	9.5912	14.369				172.83	0	0.599309	1.16464	2.20277	3.96519	6.57181	9.69522	0.108438	0.331432	0.979637	3.02187	4.43707	7.13738	7.57081				172.43	4.62604	6.72162	9.6294	14.8636	5.08425	6.65829	9.67588	14.5442
173.2	2.0207	3.6143	5.822	9.1126	13.697	2.1292	3.762	6.0832	9.5692	14.309				173.03	0	0.596626	1.15942	2.19292	3.94744	6.5424	9.65183	0.106067	0.303854	1.02816	2.87202	4.60143	7.05263	7.67006				172.63	4.62165	6.71548	9.62117	14.8521	5.02529	6.63514	9.71153	14.5868
173.4	2.0173	3.6082	5.8124	9.0981	13.677	2.0662	3.6609	6.0649	9.5572	14.314				173.23	0	0.593956	1.15424	2.1831	3.92978	6.51312	9.60864	0.143287	0.363728	0.943806	2.92627	4.74595	6.98899	7.86466				172.83	4.61729	6.70938	9.61298	14.8407	5.07121	6.64337	9.65071	14.6798
173.6	2.0139	3.6022	5.8029	9.0837	13.656	2.2352	3.6086	6.0331	9.501	14.341				173.43	0	0.591298	1.14907	2.17333	3.91219	6.48397	9.56563	0.284957	0.399402	0.94921	3.09542	4.90815	6.98207	7.8233				173.03	4.61295	6.70331	9.60484	14.8294	5.05264	6.52442	9.56181	14.6583
173.8	2.0106	3.5963	5.7935	9.0694	13.636	2.398	3.5365	5.936	9.357	14.288				173.63	0	0.588652	1.14393	2.1636	3.89468	6.45495	9.52282	0.439917	0.440285	1.05499	3.12451	4.96787	7.21719	7.58963				173.23	4.60864	6.69728	9.59674	14.8181	4.84377	6.42782	9.39348	14.7285
174	2.0072	3.5903	5.7841	9.0552	13.615	2.4112	3.5137	5.9247	9.2769	14.313				173.83	0	0.586017	1.13881	2.15392	3.87725	6.42606	9.4802	0.471997	0.323402	1.05526	3.16593	4.93554	7.30867	7.3983				173.43	4.60436	6.69128	9.5887	14.8068	4.55262	6.4954	9.31568	14.659
174.2	2.0039	3.5845	5.7748	9.0411	13.595	2.359	3.5303	5.9671	9.2026	14.364				174.03	0	0.583395	1.13371	2.14428	3.8599	6.3973	9.43778	0.470312	0.173682	1.09525	3.10942	4.7976	7.24639	6.92737				173.63	4.6001	6.68532	9.5807	14.7956	4.29634	6.5339	9.20651	14.6348
174.4	2.0006	3.5786	5.7655	9.0271	13.575	2.413	3.4715	5.7798	8.936	14.122				174.23	0	0.580784	1.12864	2.13469	3.84262	6.36867	9.39554	0.509771	0.0456025	1.14071	3.07089	4.58548	7.25972	6.79491				173.83	4.59587	6.67939	9.57274	14.7845	4.33955	6.66269	9.20171	14.6068
174.6	1.9973	3.5728	5.7563	9.0132	13.555	2.1724	3.3187	5.6269	8.7921	13.962				174.43	0	0.578184	1.12359	2.12513	3.82542	6.34017	9.35349	0.473379	-0.121428	1.205	2.93087	4.50122	7.43125	6.71911				174.03	4.59166	6.6735	9.56483	14.7735	4.25943	6.75426	9.24716	14.6835
174.8	1.9941	3.5671	5.7472	8.9993	13.536	2.059	3.263	5.5342	8.8357	13.9				174.63	0	0.575597	1.11856	2.11562	3.8083	6.31179	9.31163	0.399862	-0.191308	1.36709	2.85529	4.32909	7.21134	6.90089				174.23	4.58748	6.66764	9.55697	14.7625	4.25363	6.86573	9.28367	14.7197
175	1.9909	3.5613	5.7382	8.9856	13.516	2.0571	3.2237	5.4536	8.7414	13.797				174.83	0	0.573021	1.11355	2.10615	3.79126	6.28354	9.26995	0.435235	-0.0602605	1.3827	2.87723	4.22405	7.0247	6.86931				174.43	4.58333	6.66181	9.54915	14.7515	4.37106	6.93262	9.08835	14.8089
175.2	1.9877	3.5557	5.7292	8.972	13.497	1.9654	3.2798	5.4766	8.8085	13.827				175.03	0	0.570456	1.10857	2.09673	3.77429	6.25542	9.22847	0.370217	-0.0170235	1.33533	2.95442	4.33277	7.2284	6.99745				174.63	4.57919	6.65602	9.54138	14.7407	4.41919	6.88097	8.9609	14.9456
175.4	1.9845	3.55	5.7203	8.9584	13.477	2.0842	3.2565	5.4092	8.7253	13.58				175.23	0	0.567903	1.10361	2.08734	3.7574	6.22743	9.18716	0.349206	0.044274	1.26419	2.85778	4.36986	7.33442	6.97459				174.83	4.57508	6.65027	9.53365	14.7298	4.32963	6.79688	8.94808	14.9555
175.6	1.9813	3.5444	5.7114	8.945	13.458	2.0792	3.2941	5.4489	8.6204	13.459				175.43	0	0.565361	1.09867	2.078	3.74058	6.19956	9.14605	0.305779	-0.0677275	1.36937	2.73426	4.41644	7.11927	7.0792				175.03	4.571	6.64454	9.52596	14.7191	4.30567	6.6747	9.27207	14.9173
175.8	1.9782	3.5389	5.7026	8.9316	13.439	1.9705	3.4	5.4707	8.618	13.468				175.63	0	0.562831	1.09375	2.0687	3.72384	6.17181	9.10512	0.185808	-0.0968675	1.35127	2.74712	4.52662	7.12045	7.13141				175.23	4.56694	6.63886	9.51832	14.7084	4.20061	6.45679	9.4206	14.8848
176	1.9751	3.5333	5.6938	8.9183	13.42	1.9181	3.3966	5.5093	8.6579	13.5				175.83	0	0.560312	1.08885	2.05944	3.70718	6.14419	9.06437	0.20077	0.0512325	1.43765	2.84589	4.46838	7.14488	7.3435				175.43	4.5629	6.6332	9.51072	14.6978	4.11964	6.28934	9.50792	14.7818
176.2	1.972	3.5278	5.6851	8.9051	13.401	1.9704	3.4903	5.6034	8.7438	13.477				176.03	0	0.557805	1.08398	2.05023	3.69059	6.11669	9.0238	0.104103	0.225372	1.40555	2.8783	4.36375	7.16116	7.20608				175.63	4.55889	6.62757	9.50316	14.6872	4.14493	6.37326	9.66361	14.7812
176.4	1.9689	3.5224	5.6765	8.8921	13.383	2.0903	3.5509	5.7548	8.7704	13.413				176.23	0	0.555308	1.07913	2.04105	3.67407	6.08932	8.98341	0.103565	0.220365	1.37136	2.84738	4.24386	7.13753	7.21374				175.83	4.5549	6.62198	9.49564	14.6766	4.22101	6.57118	9.88289	14.8604
176.6	1.9658	3.517	5.6679	8.879	13.364	2.2013	3.5213	5.7913	8.6586	13.387				176.43	0	0.552823	1.0743	2.03192	3.65763	6.06206	8.94321	0.139846	0.156065	1.35877	2.76632	4.31722	6.88925	7.19285				176.03	4.55093	6.61642	9.48817	14.6662	4.14642	6.64676	9.74783	14.8264
176.8	1.9628	3.5116	5.6594	8.8661	13.346	2.1609	3.4553	5.7226	8.5859	13.304				176.63	0	0.550349	1.06949	2.02282	3.64126	6.03493	8.90318	0.0772188	0.190889	1.35842	2.77848	4.27209	6.55686	7.28256				176.23	4.54699	6.6109	9.48074	14.6558	4.29594	6.68508	9.8216	14.8468
177	1.9598	3.5063	5.651	8.8533	13.327	2.0855	3.4989	5.7522	8.7646	13.318				176.83	0	0.547886	1.06471	2.01377	3.62496	6.00792	8.86334	-0.0483252	0.060207	1.31408	2.83522	4.28548	6.48068	7.25706				176.43	4.54307	6.6054	9.47335	14.6454	4.33747	6.66362	9.89172	14.8023
177.2	1.9568	3.501	5.6426	8.8405	13.309	1.9223	3.4937	5.6878	8.6805	13.287				177.03	0	0.545434	1.05994	2.00476	3.60874	5.98104	8.82367	-0.146479	0.0667425	1.19901	2.8114	4.25227	6.55707	7.13028				176.63	4.53917	6.59994	9.46601	14.6351	4.47823	6.72398	9.91224	14.7975
177.4	1.9538	3.4957	5.6342	8.8279	13.291	2.0036	3.5004	5.7631	8.5832	13.224				177.23	0	0.542993	1.0552	1.99578	3.59259	5.95427	8.78418	-0.151347	0.143868	1.1015	2.77089	4.29061	6.66685	7.2279				176.83	4.5353	6.5945	9.4587	14.6249	4.45067	6.61331	9.87603	14.8827
177.6	1.9509	3.4905	5.6259	8.8153	13.273	2.0712	3.5004	5.8764	8.6681	13.313				177.43	0	0.540562	1.05048	1.98685	3.57651	5.92762	8.74487	-0.172833	0.201269	0.96022	2.80104	4.25214	6.58241	7.37718				177.03	4.53145	6.5891	9.45143	14.6147	4.49708	6.71124	9.8727	14.842
177.8	1.9479	3.4853	5.6177	8.8028	13.255	2.1143	3.4451	5.7512	8.7209	13.387				177.63	0	0.538143	1.04577	1.97796	3.5605	5.90109	8.70573	-0.109993	0.103679	0.891172	2.92086	4.22538	6.37885	7.12184				177.23	4.52762	6.58373	9.44421	14.6045	4.49726	6.87081	9.7811	14.7543
178	1.945	3.4801	5.6095	8.7904	13.237	2.1506	3.2831	5.6573	8.7511	13.384				177.83	0	0.535735	1.04109	1.96911	3.54457	5.87468	8.66677	0.0352013	-0.00578703	0.819499	3.07192	4.1434	6.50177	6.75465				177.43	4.52381	6.57839	9.43702	14.5944	4.51058	6.79395	9.48203	14.7792
178.2	1.9421	3.475	5.6014	8.778	13.22	2.1221	3.2043	5.8581	8.8051	13.378				178.03	0	0.533337	1.03643	1.96029	3.5287	5.84839	8.62798	-0.00589423	-0.0633105	0.728655	3.25918	4.1829	6.37682	6.48093				177.63	4.52002	6.57308	9.42988	14.5844	4.38605	6.66298	9.45702	14.7026
178.4	1.9393	3.4699	5.5933	8.7658	13.202	1.9868	3.2454	5.9032	8.8187	13.364				178.23	0	0.53095	1.0318	1.95152	3.51291	5.82221	8.58937	-0.114016	0.0826035	0.638671	3.16775	4.31862	6.3483	6.28031				177.83	4.51626	6.5678	9.42277	14.5744	4.53115	6.68132	9.52253	14.6194
178.6	1.9364	3.4648	5.5853	8.7536	13.185	1.8981	3.2067	5.8217	8.7524	13.284				178.43	0	0.528574	1.02718	1.94279	3.49719	5.79616	8.55092	-0.184908	0.141429	0.67538	3.06614	4.32477	6.32824	6.28466				178.03	4.51251	6.56255	9.4157	14.5645	4.66968	6.64248	9.53344	14.5098
178.8	1.9336	3.4598	5.5773	8.7415	13.168	1.8347	3.1528	5.7606	8.6805	13.18				178.63	0	0.526208	1.02258	1.93409	3.48154	5.77022	8.51266	-0.107768	0.215352	0.648717	3.0936	4.22625	6.21194	6.36137				178.23	4.50879	6.55733	9.40867	14.5546	4.7738	6.57829	9.65174	14.4731
179	1.9308	3.4548	5.5694	8.7295	13.15	1.8199	3.1733	5.6276	8.6175	12.953				178.83	0	0.523853	1.018	1.92544	3.46596	5.74439	8.47456	-0.17339	0.293714	0.593791	3.22477	4.14919	6.20044	6.54908				178.43	4.50509	6.55214	9.40168	14.5448	4.81292	6.75407	9.67427	14.4015
179.2	1.928	3.4498	5.5616	8.7176	13.133	1.7804	3.1735	5.6112	8.5744	12.989				179.03	0	0.521509	1.01345	1.91682	3.45044	5.71868	8.43663	-0.182424	0.316264	0.63468	3.13089	3.96052	6.37766	6.80314				178.63	4.50141	6.54697	9.39473	14.5351	4.91512	6.74311	9.56182	14.3474
179.4	1.9252	3.4449	5.5538	8.7057	13.116	1.7942	3.1955	5.6518	8.4299	13.071				179.23	0	0.519175	1.00891	1.90824	3.435	5.69309	8.39887	-0.0919162	0.382572	0.692605	3.28937	4.01373	6.28198	6.89083				178.83	4.49775	6.54184	9.38782	14.5253	4.90651	6.7001	9.54833	14.3574
179.6	1.9224	3.44	5.546	8.694	13.099	1.765	3.1448	5.5925	8.3329	12.991				179.43	0	0.516851	1.0044	1.8997	3.41963	5.66761	8.36128	-0.0320602	0.494122	0.710467	3.16715	4.28906	6.41942	6.78779				179.03	4.49412	6.53674	9.38094	14.5157	4.85425	6.70001	9.55197	14.4396
179.8	1.9197	3.4352	5.5383	8.6823	13.083	1.6894	3.1664	5.5586	8.3338	12.993				179.63	0	0.514538	0.999902	1.8912	3.40432	5.64225	8.32386	-0.102356	0.494952	0.734637	3.01756	4.42494	6.40733	6.71157				179.23	4.4905	6.53166	9.3741	14.506	4.84494	6.70166	9.4481	14.3931
180	1.917	3.4303	5.5307	8.6706	13.066	1.6003	3.3154	5.625	8.4067	13.082				179.83	0	0.512235	0.995427	1.88273	3.38909	5.61699	8.28661	-0.19333	0.391604	0.834667	3.06571	4.38147	6.41639	6.74318				179.43	4.4869	6.52661	9.3673	14.4965	4.75961	6.72735	9.27547	14.3434
180.2	1.9143	3.4255	5.5231	8.6591	13.05	1.6339	3.2567	5.6251	8.4031	13.083				180.03	0	0.509943	0.990972	1.87431	3.37392	5.59186	8.24952	-0.172743	0.305892	0.847711	3.12553	4.31253	6.51122	6.49811				179.63	4.48333	6.52159	9.36054	14.487	4.59923	6.64935	9.21767	14.3802
180.4	1.9116	3.4208	5.5155	8.6476	13.033	1.6691	3.2037	5.5896	8.3832	13.05				180.23	0	0.507661	0.986537	1.86592	3.35882	5.56683	8.2126	-0.131993	0.486868	0.892609	3.09473	4.40594	6.74404	6.45187				179.83	4.47977	6.5166	9.35381	14.4775	4.33945	6.58283	9.22351	14.2723
180.6	1.9089	3.416	5.508	8.6362	13.017	1.6638	3.2603	5.5445	8.3446	13.054				180.43	0	0.505389	0.982122	1.85757	3.34379	5.54192	8.17585	-0.107083	0.428337	1.11331	3.31209	4.33143	6.56884	6.4317				180.03	4.47624	6.51164	9.34712	14.4681	4.29553	6.56691	9.28742	14.1571
180.8	1.9063	3.4113	5.5005	8.6249	13.001	1.6884	3.3972	5.6082	8.397	13.045				180.63	0	0.503127	0.977726	1.84926	3.32882	5.51711	8.13926	-0.212603	0.324532	1.21782	3.50219	4.1855	6.41335	6.48067				180.23	4.47272	6.5067	9.34046	14.4587	4.38872	6.51659	9.3649	14.0809
181	1.9036	3.4067	5.4931	8.6136	12.985	1.6542	3.4862	5.6255	8.4566	12.99				180.83	0	0.500875	0.973351	1.84098	3.31393	5.49242	8.10283	-0.356762	0.360372	1.05762	3.48519	4.09407	6.23141	6.54114				180.43	4.46922	6.50179	9.33384	14.4494	4.33095	6.50106	9.33054	14.0776
181.2	1.901	3.402	5.4858	8.6025	12.969	1.762	3.4997	5.6404	8.4199	12.959				181.03	0	0.498633	0.968994	1.83274	3.29909	5.46784	8.06657	-0.501133	0.360492	1.052	3.50455	4.06067	6.31207	6.50909				180.63	4.46575	6.49691	9.32725	14.4401	4.0688	6.43658	9.42369	14.1001
181.4	1.8984	3.3974	5.4785	8.5913	12.953	1.8069	3.5143	5.7626	8.4772	13.012				181.23	0	0.496402	0.964658	1.82454	3.28433	5.44337	8.03046	-0.608998	0.344242	0.917602	3.45688	4.10169	6.31137	6.52222				180.83	4.46229	6.49205	9.3207	14.4309	3.79367	6.38682	9.40606	14.1791
181.6	1.8958	3.3928	5.4712	8.5803	12.937	1.8369	3.5593	5.7801	8.5202	13.032				181.43	0	0.49418	0.96034	1.81637	3.26963	5.41901	7.99452	-0.625106	0.389337	0.929037	3.41494	4.11926	6.13419	6.64692				181.03	4.45885	6.48722	9.31419	14.4217	3.81794	6.49132	9.48899	14.2414
181.8	1.8933	3.3883	5.464	8.5693	12.921	1.9327	3.6615	5.8331	8.6923	13.163				181.63	0	0.491969	0.956042	1.80824	3.255	5.39476	7.95875	-0.606753	0.347024	0.951377	3.4018	4.1066	6.23257	6.81779				181.23	4.45543	6.48242	9.30771	14.4125	3.77996	6.56081	9.54068	14.4234
182	1.8907	3.3838	5.4568	8.5584	12.905	1.9973	4.0286	5.9516	8.9478	13.432				181.83	0	0.489767	0.951764	1.80015	3.24043	5.37061	7.92313	-0.532998	0.26852	0.930627	3.38998	4.07992	6.3521	6.63746				181.43	4.45203	6.47764	9.30126	14.4035	3.81442	6.58919	9.59381	14.3361
182.2	1.8882	3.3793	5.4497	8.5476	12.89	2.0601	3.946	5.9457	8.9707	13.523				182.03	0	0.487575	0.947504	1.79209	3.22593	5.34658	7.88767	-0.459893	0.227827	0.836157	3.38742	4.07487	6.29209	6.5571				181.63	4.44865	6.47289	9.29485	14.3944	4.03605	6.54097	9.49497	14.3307
182.4	1.8857	3.3748	5.4426	8.5369	12.875	2.0333	3.8756	5.9314	8.8209	13.582				182.23	0	0.485393	0.943264	1.78407	3.21149	5.32265	7.85237	-0.400053	0.271818	0.938577	3.37098	4.06382	6.39782	6.52957				181.83	4.44529	6.46817	9.28847	14.3854	4.18194	6.58882	9.47649	14.1945
182.6	1.8832	3.3704	5.4356	8.5262	12.859	1.978	3.6891	5.8498	8.6431	13.607				182.43	0	0.48322	0.939042	1.77609	3.19712	5.29883	7.81722	-0.234781	0.405362	1.03614	3.35756	4.06259	6.61453	6.466				182.03	4.44194	6.46347	9.28213	14.3765	4.29519	6.58069	9.63278	14.0039
182.8	1.8807	3.366	5.4286	8.5155	12.844	1.8513	3.6026	5.7789	8.6889	13.577				182.63	0	0.481058	0.934839	1.76814	3.18281	5.27511	7.78224	-0.2294	0.408152	0.895698	3.31314	4.04489	6.58533	6.26971				182.23	4.43862	6.4588	9.27582	14.3675	4.45616	6.4999	9.77734	13.8597
183	1.8782	3.3616	5.4217	8.505	12.829	1.8137	3.6711	5.7864	8.7191	13.567				182.83	0	0.478905	0.930656	1.76023	3.16856	5.2515	7.74741	-0.232712	0.357272	0.915969	3.21185	3.97539	6.4338	6.24892				182.43	4.43531	6.45415	9.26954	14.3587	4.80051	6.47298	9.7952	13.7894
183.2	1.8758	3.3572	5.4148	8.4945	12.814	1.8675	3.6815	5.8429	8.7312	13.523				183.03	0	0.476761	0.926491	1.75235	3.15438	5.228	7.71274	-0.338487	0.413502	0.900309	3.13981	4.00646	6.40932	6.26624				182.63	4.43202	6.44953	9.2633	14.3499	4.88561	6.38694	9.702	13.769
183.4	1.8733	3.3529	5.4079	8.4841	12.799	1.7849	3.7254	5.8774	8.8531	13.457				183.23	0	0.474628	0.922344	1.74451	3.14027	5.2046	7.67822	-0.459213	0.581722	0.771418	3.0409	4.01199	6.44981	6.18867				182.83	4.42875	6.44493	9.25708	14.3411	4.90012	6.4114	9.73747	14.02
183.6	1.8709	3.3486	5.4011	8.4737	12.784	1.7187	3.6824	5.8369	8.8506	13.394				183.43	0	0.472504	0.918216	1.7367	3.12621	5.18131	7.64385	-0.42706	0.479202	0.770722	2.93943	4.01121	6.30262	6.14762				183.03	4.4255	6.44036	9.2509	14.3323	5.03793	6.33904	9.67761	14.1513
183.8	1.8685	3.3443	5.3944	8.4634	12.769	1.6929	3.5681	5.6934	8.6388	13.259				183.63	0	0.470389	0.914107	1.72893	3.11222	5.15812	7.60964	-0.268981	0.373006	0.839128	2.9007	4.08152	6.13457	6.0498				183.23	4.42226	6.43581	9.24476	14.3237	5.03524	6.31598	9.65723	14.1785
184	1.8661	3.3401	5.3876	8.4532	12.755	1.7864	3.4692	5.673	8.5557	13.162				183.83	0	0.468284	0.910016	1.72119	3.09829	5.13504	7.57559	-0.0963072	0.437844	0.747957	2.96336	4.27167	5.96906	5.8777				183.43	4.41904	6.43128	9.23864	14.315	5.00159	6.25116	9.68121	14.2756
184.2	1.8637	3.3359	5.381	8.443	12.74	1.8155	3.5651	5.7961	8.6486	13.294				184.03	0	0.466188	0.905943	1.71349	3.08443	5.11205	7.54168	-0.00296623	0.317911	0.716657	2.97188	4.36952	5.7227	5.89424				183.63	4.41584	6.42678	9.23256	14.3064	4.99263	6.29265	9.61731	14.2345
184.4	1.8614	3.3317	5.3743	8.4329	12.726	1.5824	3.3648	5.655	8.5201	13.194				184.23	0	0.464102	0.901888	1.70582	3.07062	5.08918	7.50793	0.0123793	0.278936	0.673139	2.97793	4.36961	5.73346	6.02231				183.83	4.41266	6.4223	9.2265	14.2978	4.86223	6.24342	9.43897	14.2549
184.6	1.859	3.3276	5.3677	8.4229	12.711	1.7176	3.1425	5.5285	8.3851	13.082				184.43	0	0.462024	0.897852	1.69818	3.05688	5.0664	7.47433	-0.0114217	0.251559	0.532747	2.90254	4.40702	5.87334	6.09797				184.03	4.40949	6.41785	9.22048	14.2893	4.76333	6.22331	9.43912	14.2495
184.8	1.8567	3.3234	5.3612	8.4129	12.697	1.7956	3.1846	5.5112	8.3606	13.029				184.63	0	0.459957	0.893834	1.69058	3.0432	5.04372	7.44088	-0.0698112	0.179447	0.519797	2.88243	4.31574	6.06192	6.07651				184.23	4.40634	6.41342	9.21449	14.2808	4.53235	6.36486	9.34493	14.2255
185	1.8544	3.3193	5.3546	8.403	12.683	1.8446	3.1752	5.4493	8.3601	13				184.83	0	0.457898	0.889833	1.68302	3.02958	5.02115	7.40758	-0.0730937	0.09541	0.743348	2.93558	4.27606	6.23069	6.04694				184.43	4.40321	6.40902	9.20853	14.2724	4.53188	6.3754	9.29846	14.12
185.2	1.8521	3.3152	5.3482	8.3931	12.668	1.8896	3.2378	5.363	8.4481	13.056				185.03	0	0.455849	0.885851	1.67548	3.01602	4.99868	7.37442	-0.0518992	-0.0658175	1.00064	2.85267	4.11178	6.39602	6.03927				184.63	4.40009	6.40463	9.2026	14.264	4.48855	6.4354	9.28447	14.0702
185.4	1.8498	3.3112	5.3417	8.3834	12.654	1.86	3.2325	5.3895	8.5394	13.124				185.23	0	0.453809	0.881886	1.66799	3.00252	4.97631	7.34142	-0.0375507	-0.115147	1.07539	2.92128	3.88383	6.42698	5.96631				184.83	4.39699	6.40028	9.1967	14.2557	4.52951	6.52928	9.1455	13.9597
185.6	1.8475	3.3072	5.3354	8.3736	12.64	1.8442	3.2027	5.358	8.4761	13.125				185.43	0	0.451778	0.87794	1.66052	2.98908	4.95404	7.30856	0.0827568	-0.038422	1.02125	2.98538	3.66839	6.46553	5.90639				185.03	4.39391	6.39594	9.19083	14.2473	4.62264	6.55703	9.05322	13.885
185.8	1.8453	3.3031	5.329	8.3639	12.626	2.0971	3.0557	5.0721	8.3532	12.924				185.63	0	0.449756	0.87401	1.65309	2.97571	4.93187	7.27586	-0.0402232	0.021708	0.916767	2.96445	3.64782	6.43237	5.90473				185.23	4.39085	6.39162	9.18499	14.2391	4.78639	6.53727	9.06887	13.7887
186	1.843	3.2992	5.3227	8.3543	12.613	2.0706	3.0562	4.974	8.2821	12.876				185.83	0	0.447743	0.870099	1.64569	2.96239	4.90979	7.24329	-0.127333	-0.098582	0.735555	3.06285	3.79549	6.41496	5.72798				185.43	4.3878	6.38733	9.17918	14.2308	4.88734	6.49344	9.0952	13.8413
186.2	1.8408	3.2952	5.3164	8.3448	12.599	2.0686	3.0911	4.9549	8.1624	12.834				186.03	0	0.445739	0.866205	1.63833	2.94913	4.88782	7.21088	-0.203723	-0.151147	0.663159	3.11325	3.80948	6.41963	5.64573				185.63	4.38476	6.38306	9.1734	14.2226	4.78048	6.52778	9.21621	14.0144
186.4	1.8386	3.2913	5.3102	8.3353	12.585	2.0503	3.2346	4.9725	8.2066	12.874				186.23	0	0.443744	0.862328	1.63099	2.93593	4.86594	7.1786	-0.166013	-0.115488	0.567179	3.09996	3.75286	6.44829	5.43473				185.83	4.38175	6.37882	9.16765	14.2145	4.73874	6.56975	9.37254	13.9669
186.6	1.8364	3.2874	5.304	8.3258	12.572	1.9828	3.3	5.0314	8.3997	12.946				186.43	0	0.441758	0.858469	1.62369	2.92279	4.84417	7.14648	-0.0328232	-0.0528175	0.588157	3.14753	3.73094	6.19694	5.67516				186.03	4.37874	6.37459	9.16193	14.2064	4.73086	6.64041	9.43505	14.0557
186.8	1.8342	3.2835	5.2978	8.3165	12.558	2.0151	3.3258	5.2299	8.5466	13.034				186.63	0	0.439781	0.854627	1.61643	2.90971	4.82249	7.11449	0.0724353	-0.101308	0.714847	3.00181	3.63337	6.04919	5.8117				186.23	4.37576	6.37039	9.15624	14.1983	4.70152	6.50779	9.37035	14.1775
187	1.832	3.2796	5.2917	8.3071	12.545	2.0234	3.3594	5.3762	8.6035	13.088				186.83	0	0.437813	0.850802	1.60919	2.89669	4.8009	7.08265	0.0799438	-0.0948475	0.825208	2.88381	3.47381	6.1542	5.93671				186.43	4.37279	6.36621	9.15057	14.1902	4.63972	6.39355	9.4134	14.4014
187.2	1.8299	3.2758	5.2856	8.2979	12.532	1.9366	3.4475	5.4265	8.6156	13.07				187.03	0	0.435854	0.846994	1.60199	2.88373	4.77942	7.05095	0.0333153	0.0349225	0.865538	3.08169	3.49457	6.12854	5.98809				186.63	4.36983	6.36205	9.14493	14.1822	4.64441	6.37196	9.38422	14.3969
187.4	1.8277	3.272	5.2796	8.2887	12.518	1.8869	3.397	5.3872	8.7583	13.082				187.23	0	0.433903	0.843203	1.59482	2.87082	4.75803	7.0194	-0.0325022	-0.014755	0.885138	3.08939	3.48718	6.16451	6.06887				186.83	4.3669	6.35791	9.13932	14.1743	4.52785	6.39091	9.18766	14.3984
187.6	1.8256	3.2682	5.2736	8.2795	12.505	1.9034	3.4804	5.3644	8.6477	13.078				187.43	0	0.431961	0.83943	1.58768	2.85797	4.73673	6.98798	-0.0340937	-0.00873253	0.952895	2.95654	3.59927	6.28542	6.0366				187.03	4.36397	6.35379	9.13374	14.1663	4.44072	6.36836	9.19487	14.4696
187.8	1.8235	3.2644	5.2676	8.2704	12.492	1.9305	3.4346	5.3263	8.5975	13.052				187.63	0	0.430028	0.835673	1.58058	2.84518	4.71553	6.95671	-0.0422232	-0.00759552	1.01615	2.90508	3.66744	6.42569	5.87484				187.23	4.36106	6.3497	9.12819	14.1584	4.39416	6.30024	9.30872	14.473
188	1.8214	3.2607	5.2616	8.2614	12.479	1.9233	3.3619	5.33	8.3599	13.07				187.83	0	0.428103	0.831933	1.5735	2.83245	4.69443	6.92557	-0.154938	-0.021023	1.07548	2.89118	3.69718	6.26714	5.9141				187.43	4.35817	6.34562	9.12266	14.1506	4.47789	6.09108	9.30365	14.3589
188.2	1.8193	3.257	5.2557	8.2524	12.466	1.8043	3.2074	5.2666	8.1806	13.106				188.03	0	0.426187	0.82821	1.56646	2.81977	4.67342	6.89458	-0.1902	-0.00402102	1.1055	2.76464	3.73843	6.36468	5.79194				187.63	4.35529	6.34157	9.11717	14.1428	4.45918	5.90333	9.26253	14.3812
188.4	1.8172	3.2533	5.2499	8.2434	12.453	1.6046	3.1378	5.2065	8.1783	12.937				188.23	0	0.42428	0.824503	1.55945	2.80715	4.6525	6.86372	-0.0836322	-0.0308275	1.11163	2.75726	3.76915	6.24761	5.6797				187.83	4.35243	6.33754	9.11169	14.135	4.46783	5.69351	9.15234	14.4458
188.6	1.8151	3.2496	5.244	8.2345	12.44	1.567	3.0796	5.243	8.2308	12.841				188.43	0	0.422381	0.820813	1.55247	2.79459	4.63168	6.833	0.00475827	-0.088314	1.04815	2.78865	3.75095	6.11377	5.32304				188.03	4.34958	6.33352	9.10625	14.1272	4.50899	5.70182	9.12086	14.3339
188.8	1.8131	3.246	5.2383	8.2257	12.428	1.5491	3.1413	5.3415	8.2969	12.799				188.63	0	0.420491	0.81714	1.54552	2.78208	4.61095	6.80242	-0.0135262	-0.151538	0.949906	2.76474	3.88125	5.83764	5.27335				188.23	4.34675	6.32953	9.10083	14.1195	4.47305	5.6514	9.01846	14.2355
189	1.811	3.2423	5.2325	8.2169	12.415	1.5003	3.0547	5.2762	8.2241	12.739				188.83	0	0.418609	0.813482	1.53861	2.76963	4.59032	6.77198	-0.17126	-0.124978	0.859997	2.74029	4.07126	5.77004	5.08714				188.43	4.34393	6.32556	9.09544	14.1119	4.47481	5.53517	8.94347	14.1541
189.2	1.809	3.2387	5.2268	8.2082	12.402	1.5039	2.9657	5.2048	8.1868	12.554				189.03	0	0.416735	0.809842	1.53172	2.75723	4.56977	6.74167	-0.375242	-0.0448675	0.793767	2.75916	3.97793	5.80879	5.18575				188.63	4.34112	6.3216	9.09007	14.1042	4.56239	5.69247	8.80382	14.1304
189.4	1.807	3.2352	5.2211	8.1995	12.39	1.4795	2.8349	5.1072	8.1587	12.508				189.23	0	0.41487	0.806217	1.52487	2.74489	4.54932	6.7115	-0.316623	-0.0680575	0.810436	2.73723	3.83449	5.85022	5.53274				188.83	4.33833	6.31767	9.08473	14.0966	4.53146	5.89432	8.82543	14.0722
189.6	1.805	3.2316	5.2154	8.1909	12.378	1.4488	2.7337	5.054	8.0735	12.465				189.43	0	0.413013	0.802609	1.51804	2.73261	4.52896	6.68146	-0.231639	0.096189	0.892085	2.71274	3.80189	5.83611	5.57152				189.03	4.33555	6.31376	9.07942	14.089	4.46476	5.96637	8.68455	13.9828
189.8	1.803	3.228	5.2098	8.1823	12.365	1.433	2.6759	5.0552	7.9757	12.438				189.63	0	0.411165	0.799017	1.51125	2.72038	4.50869	6.65156	-0.155223	0.136444	0.802877	2.7212	3.7921	5.89878	5.53806				189.23	4.33279	6.30986	9.07413	14.0815	4.47131	5.97661	9.00887	13.9434
190	1.801	3.2245	5.2042	8.1738	12.353	1.4266	2.7138	5.1065	8.0269	12.519				189.83	0	0.409325	0.795441	1.50448	2.7082	4.48851	6.62179	-0.231463	0.0205325	0.742847	2.69656	3.67419	6.04617	5.45972				189.43	4.33004	6.30599	9.06887	14.074	4.54472	6.14549	9.08553	13.9054
190.2	1.799	3.221	5.1986	8.1653	12.341	1.4158	2.8298	5.1127	8.0573	12.527				190.03	0	0.407493	0.791881	1.49775	2.69608	4.46843	6.59216	-0.262153	-0.168202	0.645417	2.65738	3.59143	5.9284	5.32489				189.63	4.32731	6.30213	9.06363	14.0665	4.52875	6.27185	9.04725	13.9134
190.4	1.797	3.2175	5.1931	8.1569	12.329	1.5808	2.9092	5.0784	8.0937	12.62				190.23	0	0.405669	0.788337	1.49105	2.68402	4.44843	6.56265	-0.185066	-0.287505	0.681247	2.60763	3.6211	5.85353	5.35028				189.83	4.32459	6.2983	9.05842	14.0591	4.60989	6.38244	9.11621	13.7831
190.6	1.7951	3.2141	5.1876	8.1485	12.316	1.754	3.022	5.035	7.9982	12.648				190.43	0	0.403854	0.784809	1.48437	2.67201	4.42852	6.53328	-0.164646	-0.278098	0.697131	2.68342	3.588	5.76584	5.43892				190.03	4.32188	6.29448	9.05323	14.0517	4.68905	6.5207	9.13353	13.8183
190.8	1.7932	3.2107	5.1822	8.1402	12.304	1.7924	3.137	5.0405	7.8982	12.659				190.63	0	0.402046	0.781297	1.47773	2.66005	4.4087	6.50404	-0.168713	-0.223716	0.674136	2.71984	3.49505	5.82207	5.58243				190.23	4.31919	6.29068	9.04806	14.0443	4.65668	6.66392	9.1457	13.8624
191	1.7912	3.2072	5.1767	8.1319	12.293	1.879	2.9671	4.9425	7.9287	12.662				190.83	0	0.400247	0.7778	1.47112	2.64814	4.38897	6.47493	-0.297993	-0.187766	0.575457	2.83914	3.34491	5.88777	5.43558				190.43	4.31651	6.2869	9.04293	14.037	4.5975	6.61172	9.11364	13.8696
191.2	1.7893	3.2038	5.1713	8.1236	12.281	1.9965	2.9023	4.9294	8.02	12.75				191.03	0	0.398456	0.774319	1.46453	2.63629	4.36933	6.44596	-0.173813	-0.196758	0.587475	3.08895	3.28808	5.94359	5.50204				190.63	4.31384	6.28314	9.03781	14.0297	4.57947	6.60152	9.12517	13.8168
191.4	1.7874	3.2005	5.166	8.1155	12.269	2.156	2.9609	4.971	8.1091	12.683				191.23	0	0.396672	0.770853	1.45798	2.62449	4.34977	6.41711	-0.0108297	-0.219168	0.604817	3.27756	3.2424	6.05496	5.77477				190.83	4.31119	6.2794	9.03272	14.0224	4.65976	6.64837	9.09182	13.912
191.6	1.7855	3.1971	5.1606	8.1073	12.257	2.0982	2.9937	4.9884	8.0424	12.541				191.43	0	0.394897	0.767404	1.45145	2.61275	4.3303	6.38839	0.152188	-0.131208	0.716705	3.35215	3.19396	6.06897	5.74104				191.03	4.30855	6.27568	9.02765	14.0152	4.77322	6.60458	9.0518	14.0282
191.8	1.7837	3.1938	5.1553	8.0992	12.245	2.0205	3.0167	5.0087	7.8808	12.492				191.63	0	0.39313	0.763969	1.44496	2.60105	4.31092	6.3598	0.0503918	-0.0918275	0.820177	3.35094	3.18998	6.19074	5.69968				191.23	4.30592	6.27197	9.02261	14.008	4.915	6.56183	9.03827	14.2077
192	1.7818	3.1904	5.1501	8.0912	12.234	1.9566	3.0748	5.0185	7.905	12.513				191.83	0	0.39137	0.76055	1.43849	2.58941	4.29163	6.33133	-0.0363032	-0.0555485	1.00838	3.21441	3.3222	6.20423	5.68735				191.43	4.30331	6.26828	9.01759	14.0008	4.92313	6.53881	9.16125	14.2381
192.2	1.7799	3.1871	5.1448	8.0832	12.222	1.9831	3.2362	5.0408	7.9882	12.611				192.03	0	0.389619	0.757146	1.43205	2.57782	4.27242	6.303	-0.135623	-0.166822	1.13347	2.97996	3.45985	6.05698	5.44349				191.63	4.30071	6.26461	9.0126	13.9937	4.81024	6.49654	9.22359	14.1415
192.4	1.7781	3.1839	5.1396	8.0752	12.211	1.9527	3.4149	5.0424	7.9475	12.654				192.23	0	0.387875	0.753758	1.42564	2.56629	4.2533	6.27479	-0.149233	-0.210213	1.05153	3.05485	3.36301	6.08009	5.34183				191.83	4.29812	6.26096	9.00762	13.9866	4.68034	6.42421	9.35015	14.0429
192.6	1.7762	3.1806	5.1344	8.0673	12.199	1.8911	3.4039	4.9319	7.9277	12.563				192.43	0	0.386139	0.750384	1.41926	2.5548	4.23427	6.24671	-0.32012	-0.193906	1.01657	3.01383	3.12809	5.87664	5.25663				192.03	4.29554	6.25732	9.00267	13.9795	4.64302	6.47394	9.40663	13.9824
192.8	1.7744	3.1774	5.1293	8.0594	12.188	1.6698	3.3298	4.7005	7.7831	12.468				192.63	0	0.384411	0.747026	1.41291	2.54337	4.21532	6.21875	-0.373917	-0.14281	0.951901	2.92296	3.06514	5.85651	5.18433				192.23	4.29298	6.2537	8.99775	13.9724	4.68258	6.39927	9.31645	13.8297
193	1.7726	3.1741	5.1242	8.0516	12.177	1.4786	3.3424	4.6192	7.7068	12.423				192.83	0	0.382691	0.743683	1.40659	2.53198	4.19645	6.19092	-0.345413	-0.034824	0.849095	2.8666	3.0582	5.7781	4.88043				192.43	4.29043	6.2501	8.99284	13.9654	4.68008	6.41025	9.29146	13.9562
193.2	1.7708	3.1709	5.1191	8.0438	12.165	1.3469	3.2812	4.6455	7.672	12.417				193.03	0	0.380978	0.740354	1.40029	2.52065	4.17767	6.16321	-0.467368	0.0199625	0.69126	2.83151	3.15135	5.66732	4.96901				192.63	4.28789	6.24652	8.98796	13.9584	4.93027	6.42778	9.32749	14.0503
193.4	1.769	3.1678	5.114	8.0361	12.154	1.3637	3.2851	4.7796	7.7504	12.368				193.23	0	0.379273	0.737041	1.39403	2.50937	4.15897	6.13563	-0.510708	-0.179192	0.653227	2.89647	3.2687	5.61672	4.96443				192.83	4.28537	6.24295	8.9831	13.9515	4.96968	6.27699	9.22954	14.1393
193.6	1.7672	3.1646	5.109	8.0284	12.143	1.3158	3.2838	4.7587	7.7067	12.27				193.43	0	0.377575	0.733742	1.38779	2.49814	4.14036	6.10817	-0.449859	-0.229789	0.64235	2.89675	3.3872	5.64886	5.06417				193.03	4.28285	6.2394	8.97827	13.9445	4.83607	6.25954	9.01088	14.1543
193.8	1.7654	3.1614	5.104	8.0208	12.132	1.1941	3.2243	4.7273	7.8361	12.046				193.63	0	0.375886	0.730458	1.38158	2.48696	4.12183	6.08083	-0.311237	-0.152403	0.613881	2.84586	3.50616	5.52313	4.96269				193.23	4.28035	6.23587	8.97345	13.9376	4.71568	6.35437	8.94561	14.3059
194	1.7637	3.1583	5.099	8.0132	12.121	1.1386	3.1573	4.7695	7.8412	12.034				193.83	0	0.374203	0.727189	1.37539	2.47583	4.10338	6.05362	-0.14481	-0.21559	0.565087	2.92373	3.50349	5.49564	5.06757				193.43	4.27786	6.23236	8.96866	13.9308	4.64487	6.49429	8.76824	14.3851
194.2	1.7619	3.1552	5.094	8.0056	12.11	1.0456	3.1445	4.8822	7.932	12.084				194.03	0	0.372529	0.723935	1.36924	2.46475	4.08502	6.02652	-0.00717873	-0.188918	0.578711	2.98597	3.38402	5.52605	5.1645				193.63	4.27538	6.22886	8.96389	13.9239	4.62376	6.61108	8.63303	14.4101
194.4	1.7602	3.1521	5.0891	7.9981	12.099	1.0388	3.1658	4.9403	8.1284	12.131				194.23	0	0.370861	0.720695	1.36311	2.45372	4.06674	5.99955	0.0285118	-0.20914	0.686127	3.02751	3.34432	5.63527	5.09697				193.83	4.27292	6.22537	8.95914	13.9171	4.61242	6.63703	8.70179	14.227
194.6	1.7585	3.149	5.0842	7.9906	12.089	1.146	3.1543	5.0837	8.4182	12.261				194.43	0	0.369202	0.717469	1.35701	2.44274	4.04854	5.9727	-0.0162672	-0.213792	0.681407	3.05008	3.46367	5.64519	5.15341				194.03	4.27047	6.22191	8.95441	13.9103	4.58924	6.5824	8.67809	14.0825
194.8	1.7567	3.146	5.0794	7.9831	12.078	1.272	3.2389	5.2126	8.5194	12.307				194.63	0	0.367549	0.714258	1.35094	2.43181	4.03042	5.94597	-0.0999007	0.0348545	0.58614	3.08237	3.30316	5.58282	5.14902				194.23	4.26802	6.21846	8.9497	13.9036	4.49826	6.50785	8.66863	13.8903
195	1.755	3.1429	5.0745	7.9757	12.067	1.1957	3.2544	5.3253	8.5031	12.347				194.83	0	0.365904	0.711062	1.34489	2.42092	4.01238	5.91936	-0.243823	0.213144	0.580436	2.93725	3.40853	5.60028	5.17844				194.43	4.26559	6.21502	8.94502	13.8969	4.4217	6.43914	8.73974	13.7386
195.2	1.7533	3.1399	5.0697	7.9684	12.056	1.2062	3.0441	5.2873	8.4583	12.484				195.03	0	0.364267	0.707879	1.33887	2.41009	3.99442	5.89287	-0.332478	0.245528	0.607358	2.75916	3.49191	5.57591	5.26702				194.63	4.26317	6.2116	8.94035	13.8902	4.35567	6.48938	9.0076	13.6778
195.4	1.7516	3.1369	5.0649	7.9611	12.046	1.257	2.9226	5.3002	8.4219	12.557				195.23	0	0.362636	0.704711	1.33288	2.3993	3.97654	5.8665	-0.128223	0.272244	0.567728	2.75322	3.44968	5.70135	5.05146				194.83	4.26077	6.2082	8.93571	13.8835	4.37023	6.56189	8.9961	13.726
195.6	1.7499	3.1339	5.0601	7.9538	12.035	1.1018	3.1088	5.4056	8.3838	12.648				195.43	0	0.361013	0.701557	1.32691	2.38856	3.95875	5.84024	0.0347668	0.216088	0.603973	2.72797	3.43948	5.80285	4.93795				195.03	4.25837	6.20481	8.93109	13.8768	4.45935	6.67398	8.96159	13.6313
195.8	1.7483	3.1309	5.0554	7.9465	12.025	1.0618	3.1078	5.3082	8.2806	12.565				195.63	0	0.359398	0.698418	1.32098	2.37787	3.94103	5.8141	0.0541368	0.0638095	0.648245	2.77599	3.40587	5.85115	5.14891				195.23	4.25599	6.20144	8.92648	13.8702	4.52558	6.65521	8.93493	13.6349
196	1.7466	3.1279	5.0507	7.9393	12.014	1.129	3.1182	5.1855	8.1296	12.437				195.83	0	0.357789	0.695292	1.31506	2.36723	3.92339	5.78808	0.0162668	0.160771	0.810759	2.7442	3.29706	5.72658	5.18656				195.43	4.25361	6.19809	8.9219	13.8636	4.51094	6.58209	8.96302	13.6692
196.2	1.7449	3.125	5.046	7.9322	12.004	1.2611	3.1721	5.1351	8.0268	12.465				196.03	0	0.356188	0.69218	1.30918	2.35664	3.90583	5.76218	0.0675098	0.309286	0.87132	2.83252	3.28245	5.63902	5.09321				195.63	4.25125	6.19475	8.91734	13.8571	4.42874	6.57574	8.70112	13.6603
196.4	1.7433	3.1221	5.0414	7.9251	11.994	1.28	3.1981	5.1175	7.9257	12.528				196.23	0	0.354594	0.689082	1.30332	2.34609	3.88835	5.73639	-0.0231397	0.293292	0.926987	2.79746	3.29379	5.57319	5.13782				195.83	4.2489	6.19142	8.9128	13.8505	4.56568	6.51469	8.50734	13.6576
196.6	1.7416	3.1192	5.0367	7.918	11.983	1.2297	3.188	5.0631	7.8509	12.429				196.43	0	0.353007	0.685998	1.29749	2.33559	3.87095	5.71072	0.0114928	0.254999	0.80756	2.79029	3.19299	5.5139	5.02041				196.03	4.24656	6.18811	8.90827	13.844	4.58571	6.53599	8.41542	13.813
196.8	1.74	3.1163	5.0321	7.9109	11.973	1.3491	3.1824	5.0095	7.6768	12.327				196.63	0	0.351427	0.682928	1.29168	2.32514	3.85363	5.68516	-0.0518447	0.245806	0.746567	2.81097	3.18511	5.38396	4.71048				196.23	4.24423	6.18482	8.90377	13.8376	4.63565	6.51608	8.52651	13.8769
197	1.7384	3.1134	5.0275	7.9039	11.963	1.2986	3.0699	4.9576	7.5515	12.222				196.83	0	0.349854	0.679872	1.2859	2.31473	3.83638	5.65971	-0.0487712	0.225999	0.840788	2.84828	3.32331	5.29849	4.5164				196.43	4.24191	6.18154	8.89929	13.8311	4.52753	6.61423	8.55509	13.8651
197.2	1.7368	3.1105	5.023	7.8969	11.953	1.3414	3.0078	4.9516	7.4057	12.062				197.03	0	0.348289	0.676829	1.28014	2.30437	3.81921	5.63438	-0.00306723	0.131274	0.894679	2.65591	3.30034	5.2909	4.52279				196.63	4.2396	6.17827	8.89482	13.8247	4.52533	6.54752	8.75284	13.7941
197.4	1.7352	3.1077	5.0185	7.89	11.943	1.4119	2.9626	4.7842	7.1493	11.901				197.23	0	0.34673	0.6738	1.27441	2.29406	3.80212	5.60917	-0.0804057	-0.01012	0.922927	2.43213	3.2066	5.24963	4.60084				196.83	4.2373	6.17502	8.89038	13.8183	4.47481	6.42075	8.71747	13.8867
197.6	1.7336	3.1048	5.0139	7.8831	11.933	1.5344	3.0898	4.7954	7.2227	11.903				197.43	0	0.345178	0.670784	1.26871	2.28379	3.7851	5.58406	-0.170177	-0.028941	0.847332	2.40722	3.13756	5.32227	4.39596				197.03	4.23502	6.17178	8.88595	13.8119	4.43941	6.25526	8.83544	13.9078
197.8	1.732	3.102	5.0095	7.8762	11.923	1.6852	3.1529	4.8163	7.2382	11.845				197.63	0	0.343633	0.667782	1.26303	2.27357	3.76816	5.55907	-0.231563	-0.00540552	0.857472	2.48664	3.07554	5.42088	4.33556				197.23	4.23274	6.16856	8.88154	13.8056	4.40627	6.19684	8.75211	13.8586
198	1.7304	3.0992	5.005	7.8694	11.913	1.6126	3.2871	4.7821	7.1557	11.786				197.83	0	0.342095	0.664794	1.25738	2.2634	3.7513	5.53419	-0.0333672	-0.0317875	0.932197	2.40772	3.05408	5.56465	4.21942				197.43	4.23047	6.16535	8.87716	13.7992	4.38957	6.11461	8.91238	13.806
198.2	1.7289	3.0964	5.0006	7.8626	11.903	1.5969	3.3993	4.8786	7.1955	11.883				198.03	0	0.340564	0.661818	1.25175	2.25327	3.73451	5.50943	-0.0100257	-0.0709415	0.988487	2.38054	3.10641	5.67964	4.3672				197.63	4.22822	6.16216	8.87279	13.7929	4.29668	6.09345	8.73298	13.7729
198.4	1.7273	3.0936	4.9962	7.8559	11.893	1.6505	3.3612	5.065	7.334	11.967				198.23	0	0.33904	0.658857	1.24615	2.24318	3.7178	5.48477	-0.0294332	-0.274862	0.955798	2.56968	3.20054	5.69645	4.31841				197.83	4.22597	6.15898	8.86844	13.7867	4.40922	6.08135	8.75774	13.7197
198.6	1.7257	3.0909	4.9918	7.8491	11.884	1.7685	3.2023	5.1889	7.4083	11.859				198.43	0	0.337523	0.655908	1.24057	2.23314	3.70116	5.46022	-0.0228932	-0.406598	1.05561	2.71134	3.34648	5.63825	4.56051				198.03	4.22373	6.15582	8.8641	13.7804	4.51269	6.15823	8.7957	13.6919
198.8	1.7242	3.0881	4.9874	7.8425	11.874	1.8602	3.3193	5.2659	7.5239	11.864				198.63	0	0.336012	0.652972	1.23502	2.22315	3.68459	5.43578	-0.0358372	-0.324498	1.08187	2.79022	3.42269	5.67896	4.62042				198.23	4.22151	6.15266	8.85979	13.7742	4.55831	6.28052	8.76472	13.6483
199	1.7227	3.0854	4.9831	7.8358	11.864	1.8275	3.3679	5.353	7.6314	11.95				198.83	0	0.334508	0.65005	1.22949	2.2132	3.6681	5.41146	-0.108115	-0.208498	0.917942	2.82252	3.47543	5.64942	4.74801				198.43	4.21929	6.14953	8.85549	13.768	4.71134	6.39917	8.74433	13.6774
199.2	1.7211	3.0827	4.9787	7.8292	11.855	1.6705	3.5231	5.517	7.7358	12.133				199.03	0	0.333011	0.647141	1.22399	2.20329	3.65169	5.38724	-0.0569237	-0.0826075	0.76691	2.72189	3.46913	5.63234	4.85022				198.63	4.21709	6.1464	8.85121	13.7618	4.86718	6.51113	8.76527	13.6708
199.4	1.7196	3.08	4.9744	7.8226	11.845	1.5519	3.597	5.5603	7.806	12.157				199.23	0	0.331521	0.644245	1.21851	2.19343	3.63534	5.36313	0.0787068	-0.0178475	0.655659	2.75385	3.4052	5.71015	4.84268				198.83	4.21489	6.14329	8.84695	13.7556	4.74716	6.5765	8.7843	13.6751
199.6	1.7181	3.0773	4.9702	7.8161	11.836	1.5809	3.4864	5.6152	7.9026	12.181																						199.03	4.2127	6.1402	8.84271	13.7495	4.73473	6.48463	8.89774	13.6135
199.8	1.7166	3.0746	4.9659	7.8095	11.826	1.5239	3.3757	5.7138	7.8958	12.145																						199.23	4.21053	6.13711	8.83849	13.7434	4.80451	6.47934	9.00316	13.4329
200	1.7151	3.072	4.9617	7.8031	11.817	1.5843	3.4274	5.4428	7.9327	12.103																						199.43	4.20836	6.13404	8.83428	13.7373	4.76711	6.46553	9.18285	13.3086
200.2	1.7136	3.0693	4.9575	7.7966	11.807	1.5669	3.4517	5.461	7.9307	12.143																						199.63	4.2062	6.13099	8.83009	13.7313	4.59979	6.43238	9.13084	13.2931
200.4	1.7121	3.0667	4.9533	7.7902	11.798	1.3853	3.2832	5.3726	7.6571	12.053																						199.83	4.20406	6.12794	8.82592	13.7252	4.6829	6.3264	9.02848	13.3828
200.6	1.7107	3.0641	4.9491	7.7838	11.789	1.1807	3.2857	5.2905	7.5865	12.085																						200.03	4.20192	6.12491	8.82176	13.7192	4.63901	6.36035	8.92749	13.5307
200.8	1.7092	3.0615	4.945	7.7774	11.78	1.0077	3.2814	5.1754	7.6176	12.172																						200.23	4.19979	6.1219	8.81762	13.7132	4.65602	6.35634	8.8286	13.5216
201	1.7077	3.0589	4.9408	7.7711	11.77	0.94662	3.2957	5.1269	7.678	12.259																						200.43	4.19767	6.11889	8.8135	13.7073	4.62519	6.37055	8.61603	13.6938
201.2	1.7063	3.0563	4.9367	7.7648	11.761	0.99446	3.2091	5.0688	7.6606	12.233																						200.63	4.19556	6.1159	8.8094	13.7013	4.61684	6.34699	8.41024	13.9016
201.4	1.7049	3.0538	4.9327	7.7586	11.752	1.0595	3.1745	4.9758	7.638	12.219																						200.83	4.19346	6.11292	8.80531	13.6954	4.57618	6.49152	8.37774	13.9298
201.6	1.7034	3.0512	4.9286	7.7523	11.743	1.1187	3.1685	4.8394	7.604	12.241																						201.03	4.19136	6.10995	8.80123	13.6895	4.57982	6.47569	8.47672	13.8636
201.8	1.702	3.0487	4.9246	7.7461	11.734	1.1019	3.166	4.8795	7.7014	12.326																						201.23	4.18928	6.107	8.79718	13.6836	4.54241	6.43842	8.48415	13.8125
202	1.7006	3.0461	4.9205	7.74	11.725	1.1241	3.1819	4.9391	7.8382	12.467																						201.43	4.1872	6.10406	8.79314	13.6778	4.58764	6.53456	8.5928	13.8044
202.2	1.6992	3.0436	4.9165	7.7338	11.716	1.2934	3.0701	4.8284	7.6989	12.245																						201.63	4.18514	6.10113	8.78912	13.6719	4.53474	6.52643	8.54203	13.7954
202.4	1.6978	3.0411	4.9126	7.7277	11.707	1.5345	3.0121	4.8613	7.751	12.156																						201.83	4.18308	6.09821	8.78511	13.6661	4.44851	6.42955	8.48455	13.7094
202.6	1.6964	3.0387	4.9086	7.7217	11.699	1.7678	2.8437	4.9296	7.7325	12.118																						202.03	4.18103	6.0953	8.78112	13.6603	4.48707	6.08723	8.43325	13.6661
202.8	1.695	3.0362	4.9046	7.7156	11.69	1.7811	2.6836	4.9027	7.6706	12.093																						202.23	4.17899	6.09241	8.77714	13.6546	4.40473	5.76297	8.40484	13.6948
203	1.6936	3.0337	4.9007	7.7096	11.681	1.9451	2.6858	4.8435	7.6015	11.993																						202.43	4.17696	6.08953	8.77318	13.6488	4.35403	5.59014	8.42502	13.6564
203.2	1.6922	3.0313	4.8968	7.7036	11.672	2.0085	2.5644	4.7075	7.496	11.768																						202.63	4.17494	6.08666	8.76923	13.6431	4.44027	5.49993	8.60238	13.5455
203.4	1.6908	3.0288	4.8929	7.6976	11.664	2.0944	2.6307	4.7708	7.515	11.673																						202.83	4.17293	6.0838	8.76531	13.6374	4.45794	5.43468	8.62479	13.4884
203.6	1.6895	3.0264	4.8891	7.6917	11.655	2.0861	2.6818	4.6367	7.547	11.628																						203.03	4.17092	6.08095	8.76139	13.6317	4.3335	5.52521	8.76475	13.349
203.8	1.6881	3.024	4.8852	7.6858	11.646	2.0363	2.622	4.5877	7.3615	11.646																						203.23	4.16892	6.07812	8.75749	13.626	4.29322	5.5173	8.88313	13.2568
204	1.6868	3.0216	4.8814	7.6799	11.638	2.0086	2.7289	4.5471	7.3852	11.842																						203.43	4.16693	6.07529	8.75361	13.6204	4.26114	5.73881	9.032	13.3195
204.2	1.6854	3.0192	4.8776	7.6741	11.629	1.8441	2.8381	4.576	7.5294	11.977																						203.63	4.16495	6.07248	8.74974	13.6147	4.18848	5.81769	9.12629	13.3496
204.4	1.6841	3.0168	4.8738	7.6683	11.621	1.6663	2.9384	4.7426	7.6097	11.977																						203.83	4.16298	6.06968	8.74588	13.6091	4.18972	5.93203	9.14155	13.6314
204.6	1.6828	3.0145	4.87	7.6625	11.612	1.5042	2.8948	4.878	7.6047	11.885																						204.03	4.16101	6.06689	8.74205	13.6035	4.26346	6.06075	9.03935	13.6265
204.8	1.6814	3.0121	4.8663	7.6567	11.604	1.4586	2.9814	4.9434	7.6534	11.94																						204.23	4.15906	6.06411	8.73822	13.598	4.22336	6.1583	8.95448	13.6762
205	1.6801	3.0098	4.8625	7.651	11.596	1.4642	2.924	4.8165	7.6125	11.907																						204.43	4.15711	6.06135	8.73441	13.5924	4.08699	6.16448	8.95838	13.7339
205.2	1.6788	3.0074	4.8588	7.6453	11.587	1.4466	2.9466	4.8901	7.6236	11.914																						204.63	4.15517	6.05859	8.73061	13.5869	4.13026	6.0879	8.93217	13.7273
205.4	1.6775	3.0051	4.8551	7.6396	11.579	1.4983	2.9897	4.8278	7.6525	11.929																						204.83	4.15324	6.05584	8.72683	13.5814	4.16421	6.05073	8.90487	13.6831
205.6	1.6762	3.0028	4.8514	7.6339	11.571	1.3892	2.8737	4.8289	7.4813	11.825																						205.03	4.15131	6.05311	8.72306	13.5759	4.23136	6.09406	8.70146	13.644
205.8	1.6749	3.0005	4.8478	7.6283	11.562	1.4099	2.8689	4.7644	7.4398	11.79																						205.23	4.14939	6.05038	8.71931	13.5704	4.43526	6.27386	8.64864	13.5758
206	1.6736	2.9982	4.8441	7.6227	11.554	1.3482	2.8675	4.8664	7.4568	11.847																						205.43	4.14748	6.04767	8.71557	13.565	4.48983	6.35884	8.59756	13.6148
206.2	1.6723	2.9959	4.8405	7.6171	11.546	1.3203	2.8826	4.9351	7.4139	12.011																						205.63	4.14558	6.04497	8.71185	13.5596	4.5129	6.4057	8.46136	13.7354
206.4	1.6711	2.9937	4.8369	7.6115	11.538	1.3473	2.7539	4.7422	7.3195	12.023																						205.83	4.14369	6.04228	8.70813	13.5541	4.33491	6.36129	8.55789	13.7234
206.6	1.6698	2.9914	4.8333	7.606	11.53	1.3018	2.7342	4.6855	7.2266	12.017																						206.03	4.1418	6.03959	8.70444	13.5487	4.17647	6.23511	8.52613	13.7114
206.8	1.6685	2.9892	4.8297	7.6005	11.522	1.1742	2.7702	4.7634	7.2365	12.138																						206.23	4.13992	6.03692	8.70075	13.5434	4.18001	6.1451	8.58836	13.656
207	1.6673	2.9869	4.8261	7.595	11.514	1.1756	2.7226	4.8198	7.3241	12.075																						206.43	4.13805	6.03426	8.69708	13.538	4.27667	6.02297	8.51263	13.5928
207.2	1.666	2.9847	4.8226	7.5896	11.506	1.2085	2.6799	4.8301	7.3037	12.016																						206.63	4.13618	6.03161	8.69342	13.5327	4.40346	5.93527	8.43683	13.4995
207.4	1.6648	2.9825	4.8191	7.5841	11.498	1.3788	2.6251	4.7779	7.3103	12.085																						206.83	4.13433	6.02897	8.68978	13.5273	4.49889	5.96849	8.45034	13.5256
207.6	1.6635	2.9803	4.8155	7.5787	11.49	1.5686	2.8068	4.6497	7.268	12.029																						207.03	4.13248	6.02634	8.68615	13.522	4.52236	6.0728	8.41395	13.6459
207.8	1.6623	2.9781	4.812	7.5734	11.482	1.7796	2.8269	4.5533	7.3268	12.03																						207.23	4.13063	6.02372	8.68253	13.5167	4.55995	6.10115	8.3506	13.6555
208	1.6611	2.9759	4.8086	7.568	11.474	1.9119	2.8299	4.5848	7.3673	12.018																						207.43	4.1288	6.0211	8.67892	13.5115	4.27212	6.16859	8.35882	13.5955
208.2	1.6599	2.9737	4.8051	7.5627	11.467	1.9324	2.9374	4.6168	7.3825	11.926																						207.63	4.12697	6.0185	8.67533	13.5062	4.21352	6.31352	8.40481	13.5846
208.4	1.6587	2.9716	4.8016	7.5574	11.459	1.8254	3.0022	4.6626	7.4067	11.781																						207.83	4.12515	6.01591	8.67175	13.501	4.25498	6.16579	8.37647	13.4904
208.6	1.6574	2.9694	4.7982	7.5521	11.451	1.7348	2.939	4.6082	7.2787	11.773																						208.03	4.12333	6.01333	8.66818	13.4958	4.18578	5.90923	8.29538	13.3473
208.8	1.6562	2.9673	4.7948	7.5468	11.443	1.8476	2.9245	4.6024	7.1725	11.766																						208.23	4.12152	6.01076	8.66463	13.4906	3.99736	5.88506	8.35614	13.5078
209	1.655	2.9651	4.7914	7.5416	11.436	1.9496	2.9871	4.7116	7.2173	11.873																						208.43	4.11972	6.00819	8.66109	13.4854	4.1449	6.05348	8.3789	13.6144
209.2	1.6538	2.963	4.788	7.5363	11.428	1.8123	3.0791	4.8017	7.291	11.98																						208.63	4.11793	6.00564	8.65756	13.4802	4.03401	6.12902	8.27773	13.6973
209.4	1.6527	2.9609	4.7846	7.5311	11.421	1.6804	3.0981	4.9228	7.3	11.826																						208.83	4.11614	6.00309	8.65404	13.4751	4.05632	5.96922	8.31178	13.8399
209.6	1.6515	2.9588	4.7813	7.526	11.413	1.6546	3.0414	4.8825	7.3744	11.683																						209.03	4.11436	6.00056	8.65054	13.4699	4.01493	5.94571	8.38543	13.7063
209.8	1.6503	2.9567	4.7779	7.5208	11.405	1.5986	2.9538	4.8847	7.4078	11.664																						209.23	4.11259	5.99803	8.64704	13.4648	4.3019	6.03465	8.49177	13.7426
210	1.6491	2.9546	4.7746	7.5157	11.398	1.4544	2.9165	4.9674	7.4813	11.8																						209.43	4.11082	5.99552	8.64356	13.4597	4.61686	6.1051	8.49111	13.5701
210.2	1.648	2.9525	4.7713	7.5106	11.39	1.3532	2.981	4.9056	7.5028	11.87																						209.63	4.10906	5.99301	8.64009	13.4546	4.77651	6.05621	8.51454	13.3285
210.4	1.6468	2.9505	4.768	7.5055	11.383	1.4209	2.8617	4.7283	7.4518	11.866																						209.83	4.1073	5.99051	8.63664	13.4495	4.77139	6.09345	8.56476	13.2928
210.6	1.6456	2.9484	4.7647	7.5004	11.376	1.5193	2.8494	4.7716	7.5665	11.831																						210.03	4.10556	5.98802	8.63319	13.4445	4.7548	6.12653	8.60647	13.4486
210.8	1.6445	2.9464	4.7614	7.4954	11.368	1.6393	2.9816	4.9226	7.5453	11.912																						210.23	4.10381	5.98554	8.62976	13.4394	4.73617	6.14231	8.53074	13.5818
211	1.6433	2.9443	4.7581	7.4904	11.361	1.7901	3.0652	4.9851	7.5722	11.971																						210.43	4.10208	5.98307	8.62634	13.4344	4.63013	6.13507	8.49249	13.5567
211.2	1.6422	2.9423	4.7549	7.4854	11.354	1.8119	3.0041	5.0253	7.52	11.97																						210.63	4.10035	5.98061	8.62293	13.4294	4.62723	5.99502	8.3672	13.4234
211.4	1.6411	2.9403	4.7517	7.4804	11.346	1.924	2.9276	4.9477	7.4916	11.865																						210.83	4.09863	5.97815	8.61953	13.4244	4.62271	5.94477	8.41941	13.3497
211.6	1.6399	2.9382	4.7484	7.4754	11.339	2.0446	2.9294	4.9455	7.5544	11.636																						211.03	4.09691	5.97571	8.61614	13.4194	4.63633	6.08914	8.4372	13.2535
211.8	1.6388	2.9362	4.7452	7.4705	11.332	2.1102	2.9223	4.8786	7.5132	11.557																						211.23	4.0952	5.97327	8.61276	13.4145	4.61329	6.32089	8.50214	13.2562
212	1.6377	2.9342	4.742	7.4655	11.324	2.0141	2.9654	4.905	7.552	11.58																						211.43	4.0935	5.97084	8.6094	13.4095	4.52056	6.22443	8.44671	13.4354
212.2	1.6366	2.9322	4.7389	7.4606	11.317	1.8536	2.9411	4.8539	7.5739	11.56																						211.63	4.0918	5.96842	8.60604	13.4046	4.44463	6.26182	8.47957	13.4662
212.4	1.6354	2.9303	4.7357	7.4558	11.31	1.6452	2.7028	4.5089	7.23	11.245																						211.83	4.09011	5.96601	8.6027	13.3997	4.43436	6.24289	8.55908	13.3905
212.6	1.6343	2.9283	4.7325	7.4509	11.303	1.4297	2.5491	4.3404	6.9413	11.012																						212.03	4.08842	5.96361	8.59937	13.3948	4.33584	6.12701	8.58183	13.2851
212.8	1.6332	2.9263	4.7294	7.4461	11.296	1.4387	2.3955	4.2278	6.8784	10.843																						212.23	4.08674	5.96121	8.59605	13.3899	4.16865	6.06252	8.50451	13.1906
213	1.6321	2.9244	4.7263	7.4412	11.289	1.5152	2.3288	4.0492	6.7802	10.879																						212.43	4.08507	5.95882	8.59274	13.385	4.12922	6.02128	8.43236	13.1788
213.2	1.631	2.9224	4.7232	7.4364	11.282	1.4022	2.3509	4.0541	6.7543	11.024																						212.63	4.0834	5.95644	8.58944	13.3802	4.13247	5.99021	8.2709	13.2261
213.4	1.63	2.9205	4.7201	7.4317	11.275	1.4769	2.3804	4.1009	6.7801	11																						212.83	4.08174	5.95407	8.58615	13.3753	4.11892	5.7561	8.32317	13.1011
213.6	1.6289	2.9185	4.717	7.4269	11.268	1.5534	2.4909	4.1861	6.9157	11.067																						213.03	4.08008	5.95171	8.58287	13.3705	4.01587	5.8495	8.35557	12.9691
213.8	1.6278	2.9166	4.7139	7.4222	11.261	1.6706	2.576	4.2086	6.9855	11.237																						213.23	4.07843	5.94936	8.5796	13.3657	4.06681	5.77472	8.48119	12.8409
214	1.6267	2.9147	4.7108	7.4174	11.254	1.6289	2.7192	4.2716	7.135	11.346																						213.43	4.07679	5.94701	8.57634	13.3609	3.99021	5.70928	8.6406	12.8361
214.2	1.6256	2.9128	4.7078	7.4127	11.247	1.6933	2.9788	4.4948	7.3053	11.498																						213.63	4.07515	5.94467	8.5731	13.3561	3.98278	5.7189	8.86543	12.9161
214.4	1.6246	2.9109	4.7047	7.408	11.24	1.7609	3.0281	4.5123	7.2402	11.526																						213.83	4.07351	5.94234	8.56986	13.3513	3.95732	5.85576	8.93425	13.1744
214.6	1.6235	2.909	4.7017	7.4034	11.233	1.7762	2.9355	4.6177	7.1651	11.404																						214.03	4.07189	5.94002	8.56663	13.3465	3.93268	6.03104	9.00116	13.5777
214.8	1.6225	2.9071	4.6987	7.3987	11.226	1.8178	2.9664	4.6448	7.1272	11.343																						214.23	4.07026	5.9377	8.56342	13.3418	3.87508	6.22327	9.0311	13.657
215	1.6214	2.9052	4.6957	7.3941	11.22	1.834	3.0542	4.8349	7.2646	11.398																						214.43	4.06865	5.93539	8.56021	13.3371	3.96846	6.25136	8.90726	13.6328
215.2	1.6203	2.9034	4.6927	7.3895	11.213	1.901	3.1338	4.9539	7.3884	11.447																						214.63	4.06704	5.93309	8.55701	13.3323	3.98083	6.24821	8.86366	13.6583
215.4	1.6193	2.9015	4.6897	7.3849	11.206	1.9388	2.991	4.9626	7.3928	11.372																						214.83	4.06543	5.9308	8.55383	13.3276	3.94713	6.22297	8.72402	13.6861
215.6	1.6183	2.8997	4.6868	7.3803	11.199	1.8418	2.7946	4.8771	7.2931	11.262																						215.03	4.06383	5.92851	8.55065	13.3229	4.03531	6.1795	8.68035	13.7555
215.8	1.6172	2.8978	4.6838	7.3757	11.193	1.6687	2.6367	4.7691	7.1563	11.114																						215.23	4.06223	5.92623	8.54748	13.3183	4.12896	6.21776	8.6026	13.8579
216	1.6162	2.896	4.6809	7.3712	11.186	1.5477	2.7831	4.8181	7.0866	11.274																						215.43	4.06064	5.92396	8.54432	13.3136	4.1501	6.25954	8.57446	13.8424
216.2	1.6152	2.8941	4.6779	7.3666	11.179	1.5866	2.9662	4.79	7.0795	11.499																						215.63	4.05906	5.9217	8.54118	13.3089	4.20198	6.27589	8.52457	13.6389
216.4	1.6141	2.8923	4.675	7.3621	11.173	1.6272	3.0509	4.7357	7.132	11.541																						215.83	4.05748	5.91944	8.53804	13.3043	4.1787	6.33524	8.46229	13.3497
216.6	1.6131	2.8905	4.6721	7.3576	11.166	1.5319	3.048	4.5657	7.0315	11.477																						216.03	4.0559	5.91719	8.53491	13.2997	4.23398	6.34035	8.40471	13.1355
216.8	1.6121	2.8887	4.6692	7.3532	11.159	1.5421	3.0032	4.5731	7.0256	11.519																						216.23	4.05433	5.91495	8.53179	13.295	4.26367	6.3297	8.4231	13.0497
217	1.6111	2.8869	4.6663	7.3487	11.153	1.5171	2.999	4.4724	7.1339	11.497																						216.43	4.05277	5.91272	8.52868	13.2904	4.48196	6.32761	8.45882	12.9248
217.2	1.6101	2.8851	4.6634	7.3442	11.146	1.5542	3.0521	4.3721	7.2031	11.325																						216.63	4.05121	5.91049	8.52558	13.2859	4.5309	6.42927	8.44261	12.8687
217.4	1.6091	2.8833	4.6606	7.3398	11.14	1.4972	2.8224	4.3878	7.1249	11.315																						216.83	4.04966	5.90827	8.52248	13.2813	4.64126	6.1226	8.41515	12.879
217.6	1.6081	2.8815	4.6577	7.3354	11.133	1.4358	2.8999	4.5538	7.1809	11.171																						217.03	4.04811	5.90606	8.5194	13.2767	4.7804	5.94083	8.50948	13.1514
217.8	1.6071	2.8797	4.6549	7.331	11.127	1.3309	2.9952	4.6811	7.2932	11.269																						217.23	4.04656	5.90385	8.51633	13.2722	4.87008	5.96231	8.58038	13.3271
218	1.6061	2.8779	4.652	7.3266	11.12	1.2447	2.9774	4.6872	7.1766	11.313																						217.43	4.04503	5.90165	8.51326	13.2676	4.79409	5.99954	8.52257	13.4112
218.2	1.6051	2.8762	4.6492	7.3223	11.114	1.2988	2.9972	4.7219	7.2454	11.347																						217.63	4.04349	5.89945	8.51021	13.2631	4.7857	5.94582	8.41234	13.5205
218.4	1.6041	2.8744	4.6464	7.3179	11.107	1.3686	3.0037	4.7228	7.1785	11.331																						217.83	4.04196	5.89727	8.50716	13.2586	4.7419	6.09513	8.44909	13.4227
218.6	1.6031	2.8727	4.6436	7.3136	11.101	1.4909	2.9736	4.6452	7.0971	11.163																						218.03	4.04044	5.89509	8.50412	13.2541	4.66205	6.15316	8.55232	13.3165
218.8	1.6021	2.8709	4.6408	7.3093	11.095	1.4996	2.867	4.5529	7.0521	11.227																						218.23	4.03892	5.89291	8.50109	13.2496	4.76948	6.05881	8.7046	13.2283
219	1.6012	2.8692	4.638	7.305	11.088	1.4778	2.7906	4.4981	6.9662	11.177																						218.43	4.0374	5.89075	8.49807	13.2451	4.8437	6.03924	8.61467	13.1848
219.2	1.6002	2.8674	4.6353	7.3007	11.082	1.5008	2.7835	4.5327	7.0137	11.133																						218.63	4.03589	5.88859	8.49506	13.2406	4.80224	6.08859	8.61938	13.1948
219.4	1.5992	2.8657	4.6325	7.2964	11.076	1.4236	2.8555	4.5838	7.0757	11.215																						218.83	4.03439	5.88643	8.49205	13.2362	4.62195	6.10035	8.65855	13.2204
219.6	1.5983	2.864	4.6297	7.2921	11.069	1.4824	2.9584	4.7003	7.067	11.365																						219.03	4.03288	5.88429	8.48906	13.2317	4.49353	6.04534	8.50939	13.1974
219.8	1.5973	2.8623	4.627	7.2879	11.063	1.5999	3.0186	4.7571	7.0786	11.491																						219.23	4.03139	5.88214	8.48607	13.2273	4.27433	5.96435	8.39535	13.1985
220	1.5963	2.8606	4.6243	7.2837	11.057	1.6049	3.026	4.6836	7.0946	11.557																						219.43	4.0299	5.88001	8.48309	13.2228	4.08612	5.83638	8.33516	13.2848
220.2	1.5954	2.8589	4.6215	7.2794	11.051	1.5116	2.9491	4.5924	7.0727	11.507																						219.63	4.02841	5.87788	8.48012	13.2184	4.04496	5.77719	8.40554	13.1307
220.4	1.5944	2.8572	4.6188	7.2752	11.044	1.5144	2.7981	4.5582	6.9224	11.323																						219.83	4.02693	5.87576	8.47716	13.214	3.92957	5.82507	8.3131	13.0538
220.6	1.5935	2.8555	4.6161	7.2711	11.038	1.5209	2.7681	4.5343	6.7937	11.2																						220.03	4.02545	5.87364	8.47421	13.2096	3.86424	5.99959	8.22028	13.0395
220.8	1.5925	2.8538	4.6134	7.2669	11.032	1.5642	2.6535	4.5617	6.7919	11.155																						220.23	4.02397	5.87153	8.47126	13.2053	3.78887	5.97403	8.18699	13.0642
221	1.5916	2.8521	4.6107	7.2627	11.026	1.6357	2.6191	4.5983	6.8297	11.143																						220.43	4.0225	5.86943	8.46832	13.2009	3.84141	5.97924	8.31848	13.0656
221.2	1.5907	2.8505	4.6081	7.2586	11.02	1.6484	2.5589	4.46	6.9631	11.149																						220.63	4.02104	5.86733	8.46539	13.1965	3.99329	5.95283	8.41903	13.0043
221.4	1.5897	2.8488	4.6054	7.2545	11.014	1.6265	2.5751	4.345	6.9256	11.134																						220.83	4.01958	5.86524	8.46247	13.1922	3.93482	6.02196	8.42196	12.9065
221.6	1.5888	2.8471	4.6027	7.2503	11.008	1.6075	2.5118	4.3493	6.8227	11.063																						221.03	4.01812	5.86315	8.45956	13.1878	3.88036	5.84138	8.44673	12.8404
221.8	1.5879	2.8455	4.6001	7.2462	11.002	1.6383	2.593	4.3366	6.7145	11.062																						221.23	4.01667	5.86107	8.45665	13.1835	3.99371	6.0874	8.53128	12.6656
222	1.5869	2.8438	4.5975	7.2422	10.996	1.6215	2.5198	4.2445	6.5933	10.954																						221.43	4.01522	5.859	8.45375	13.1792	3.96371	6.08276	8.59224	12.6635
222.2	1.586	2.8422	4.5948	7.2381	10.99	1.6333	2.509	4.2904	6.7119	10.956																						221.63	4.01378	5.85693	8.45086	13.1749	4.06602	6.40916	8.52992	12.6334
222.4	1.5851	2.8406	4.5922	7.234	10.984	1.5859	2.4173	4.3499	6.6771	11.033																						221.83	4.01234	5.85487	8.44798	13.1706	4.13117	6.65829	8.45695	12.702
222.6	1.5842	2.8389	4.5896	7.23	10.978	1.4858	2.3653	4.3087	6.6705	10.934																						222.03	4.0109	5.85281	8.4451	13.1663	4.23611	6.6286	8.46063	12.8208
222.8	1.5833	2.8373	4.587	7.2259	10.972	1.4922	2.3899	4.2207	6.5579	10.942																						222.23	4.00947	5.85076	8.44224	13.162	4.40598	6.51541	8.42512	13.0102
223	1.5824	2.8357	4.5844	7.2219	10.966	1.5653	2.3989	4.0976	6.5226	10.885																						222.43	4.00805	5.84872	8.43938	13.1578	4.53589	6.3655	8.42754	13.2387
223.2	1.5815	2.8341	4.5818	7.2179	10.96	1.7286	2.48	4.0473	6.7544	10.907																						222.63	4.00662	5.84668	8.43652	13.1535	4.56439	6.28713	8.43893	13.2755
223.4	1.5806	2.8325	4.5792	7.2139	10.954	1.6332	2.5226	4.0811	6.8164	10.914																						222.83	4.0052	5.84465	8.43368	13.1493	4.57088	6.38991	8.16122	13.2724
223.6	1.5797	2.8309	4.5767	7.2099	10.948	1.4953	2.6522	4.2177	6.919	11.043																						223.03	4.00379	5.84262	8.43084	13.145	4.53336	6.31966	8.04345	13.22
223.8	1.5788	2.8293	4.5741	7.206	10.942	1.4945	2.6532	4.3094	6.9347	11.06																						223.23	4.00238	5.8406	8.42801	13.1408	4.56472	6.18634	8.09394	13.0493
224	1.5779	2.8277	4.5715	7.202	10.936	1.5376	2.6966	4.3189	6.8491	11.009																						223.43	4.00097	5.83858	8.42518	13.1366	4.67333	6.17632	8.10341	12.8924
224.2	1.577	2.8261	4.569	7.1981	10.93	1.4078	2.6143	4.4322	6.6714	10.95																						223.63	3.99957	5.83657	8.42237	13.1324	4.64788	6.09722	8.256	12.9846
224.4	1.5761	2.8245	4.5665	7.1941	10.925	1.2852	2.4523	4.4494	6.5838	10.939																						223.83	3.99817	5.83456	8.41956	13.1282	4.61603	6.1536	8.467	13.1939
224.6	1.5752	2.8229	4.5639	7.1902	10.919	1.1316	2.3001	4.3807	6.5895	10.855																						224.03	3.99677	5.83256	8.41676	13.124	4.66077	6.14464	8.61013	13.3077
224.8	1.5743	2.8213	4.5614	7.1863	10.913	1.0362	2.203	4.2755	6.6341	10.779																						224.23	3.99538	5.83056	8.41396	13.1198	4.49663	6.01454	8.48094	13.2007
225	1.5735	2.8198	4.5589	7.1824	10.907	1.0246	2.2822	4.2281	6.7498	10.748																						224.43	3.99399	5.82857	8.41117	13.1157	4.41663	6.04845	8.36205	13.2016
225.2	1.5726	2.8182	4.5564	7.1785	10.901	1.1079	2.3361	4.2393	6.7785	10.737																						224.63	3.99261	5.82659	8.40839	13.1115	4.34373	6.15694	8.34921	13.2183
225.4	1.5717	2.8167	4.5539	7.1746	10.896	1.0317	2.522	4.2966	6.8308	10.635																						224.83	3.99123	5.82461	8.40562	13.1073	4.26064	6.14309	8.35489	13.1526
225.6	1.5708	2.8151	4.5514	7.1708	10.89	1.0113	2.5858	4.3346	6.8965	10.611																						225.03	3.98985	5.82264	8.40285	13.1032	4.24214	6.11722	8.44573	13.1892
225.8	1.57	2.8136	4.5489	7.1669	10.884	1.0352	2.7544	4.4434	7.0092	10.649																						225.23	3.98848	5.82067	8.40009	13.0991	4.17834	6.12355	8.47762	13.1681
226	1.5691	2.812	4.5465	7.1631	10.879	1.1429	2.834	4.4732	7.0554	10.687																						225.43	3.98711	5.8187	8.39733	13.095	4.18474	6.18865	8.3644	13.0226
226.2	1.5682	2.8105	4.544	7.1593	10.873	1.3844	2.7761	4.4249	6.9929	10.621																						225.63	3.98575	5.81674	8.39459	13.0908	4.20225	6.18992	8.29409	12.9285
226.4	1.5674	2.8089	4.5415	7.1555	10.867	1.4942	2.7625	4.3601	6.9706	10.533																						225.83	3.98439	5.81479	8.39185	13.0867	4.19818	6.06481	8.18986	12.9245
226.6	1.5665	2.8074	4.5391	7.1517	10.862	1.5905	2.7405	4.4094	6.9211	10.577																						226.03	3.98303	5.81284	8.38911	13.0826	4.34527	6.08599	8.15257	12.7842
226.8	1.5657	2.8059	4.5366	7.1479	10.856	1.559	2.8251	4.5554	7.0466	10.669																						226.23	3.98167	5.81089	8.38638	13.0786	4.52435	6.13544	8.10558	12.8107
227	1.5648	2.8044	4.5342	7.1441	10.85	1.5273	2.8656	4.6015	7.1413	10.62																						226.43	3.98032	5.80895	8.38366	13.0745	4.38642	5.98721	8.02443	12.9453
227.2	1.564	2.8029	4.5318	7.1403	10.845	1.5604	2.9317	4.6512	7.1811	10.573																						226.63	3.97897	5.80702	8.38095	13.0704	4.26096	6.01496	8.04332	12.9998
227.4	1.5631	2.8013	4.5294	7.1366	10.839	1.5985	2.964	4.7444	7.2155	10.734																						226.83	3.97763	5.80509	8.37824	13.0664	4.29042	6.08425	8.12563	13.0765
227.6	1.5623	2.7998	4.5269	7.1328	10.834	1.5069	3.0386	4.885	7.1739	10.88																						227.03	3.97629	5.80317	8.37554	13.0623	4.29559	6.06318	8.16594	13.1496
227.8	1.5614	2.7983	4.5245	7.1291	10.828	1.4105	2.9826	4.8314	7.1243	10.886																						227.23	3.97495	5.80125	8.37284	13.0583	4.22958	6.04221	8.22708	13.1203
228	1.5606	2.7968	4.5221	7.1253	10.823	1.3729	2.9642	4.806	7.2425	11.022																						227.43	3.97362	5.79933	8.37015	13.0542	4.05474	6.06239	8.26412	13.0739
228.2	1.5598	2.7953	4.5198	7.1216	10.817	1.37	2.8866	4.7478	7.1876	10.86																						227.63	3.97229	5.79742	8.36747	13.0502	4.03635	6.06435	8.39492	13.0302
228.4	1.5589	2.7939	4.5174	7.1179	10.812	1.4811	2.7386	4.6656	7.0578	10.7																						227.83	3.97096	5.79551	8.36479	13.0462	4.16352	6.02131	8.34256	13.071
228.6	1.5581	2.7924	4.515	7.1142	10.806	1.5108	2.7881	4.5736	6.9793	10.564																						228.03	3.96964	5.79361	8.36212	13.0422	4.32732	6.00478	8.41705	13.239
228.8	1.5573	2.7909	4.5126	7.1105	10.801	1.4662	2.8445	4.446	6.9475	10.542																						228.23	3.96832	5.79172	8.35945	13.0382	4.33804	6.1265	8.31241	13.2697
229	1.5564	2.7894	4.5103	7.1069	10.795	1.4958	2.7399	4.3404	6.8967	10.629																						228.43	3.967	5.78982	8.3568	13.0342	4.3433	6.01579	8.3784	13.2385
229.2	1.5556	2.788	4.5079	7.1032	10.79	1.4091	2.7225	4.3493	6.958	10.828																						228.63	3.96569	5.78794	8.35414	13.0302	4.47782	5.95153	8.43804	13.1949
229.4	1.5548	2.7865	4.5055	7.0996	10.784	1.2819	2.7713	4.292	6.9946	10.954																						228.83	3.96438	5.78605	8.3515	13.0262	4.66065	5.9748	8.46905	13.1988
229.6	1.554	2.785	4.5032	7.0959	10.779	1.2984	2.843	4.3328	7.0559	11.07																						229.03	3.96307	5.78418	8.34885	13.0223	4.64036	6.08023	8.34475	13.2412
229.8	1.5532	2.7836	4.5009	7.0923	10.773	1.3775	2.9185	4.5465	7.1544	11.127																						229.23	3.96177	5.7823	8.34622	13.0183	4.53881	5.97459	8.23776	13.1175
230	1.5524	2.7821	4.4985	7.0887	10.768	1.4861	2.8707	4.5958	7.1564	10.994																						229.43	3.96047	5.78043	8.34359	13.0143	4.36772	5.84689	8.11884	13.0331
230.2	1.5515	2.7807	4.4962	7.085	10.763	1.3884	2.8346	4.5224	7.134	10.813																						229.63	3.95917	5.77857	8.34097	13.0104	4.30985	5.77864	8.11059	13.0521
230.4	1.5507	2.7792	4.4939	7.0814	10.757	1.3186	2.6011	4.4078	7.0237	10.798																						229.83	3.95787	5.77671	8.33835	13.0065	4.10752	5.68136	8.0797	12.9768
230.6	1.5499	2.7778	4.4916	7.0778	10.752	1.383	2.3493	4.2966	6.8996	10.656																						230.03	3.95658	5.77485	8.33574	13.0025	3.86402	5.59246	7.97102	12.9398
230.8	1.5491	2.7764	4.4893	7.0743	10.747	1.3839	2.4317	4.2629	6.9443	10.661																						230.23	3.95529	5.773	8.33313	12.9986	3.87994	5.63424	7.85528	12.9573
231	1.5483	2.7749	4.487	7.0707	10.741	1.5241	2.6116	4.4069	6.9856	10.703																						230.43	3.95401	5.77115	8.33053	12.9947	3.95191	5.68741	7.64569	12.914
231.2	1.5475	2.7735	4.4847	7.0671	10.736	1.6008	2.7811	4.6062	7.1726	10.917																						230.63	3.95273	5.7693	8.32793	12.9908	4.02407	5.7005	7.37708	12.8196
231.4	1.5467	2.7721	4.4824	7.0636	10.731	1.4726	2.6614	4.4719	7.0988	10.867																						230.83	3.95145	5.76747	8.32534	12.9869	3.90658	5.7154	7.30496	12.732
231.6	1.5459	2.7706	4.4801	7.06	10.726	1.334	2.4979	4.3432	6.9758	10.804																						231.03	3.95017	5.76563	8.32276	12.983	4.01963	5.6704	7.43717	12.7482
231.8	1.5451	2.7692	4.4778	7.0565	10.72	1.3478	2.4255	4.2998	6.955	10.923																						231.23	3.9489	5.7638	8.32018	12.9791	3.93559	5.58519	7.49059	12.6785
232	1.5443	2.7678	4.4756	7.053	10.715	1.4402	2.3551	4.2186	6.9366	10.913																						231.43	3.94763	5.76197	8.31761	12.9752	3.89847	5.63092	7.81539	12.5858
232.2	1.5436	2.7664	4.4733	7.0494	10.71	1.3979	2.4253	4.1825	6.9641	10.947																						231.63	3.94636	5.76015	8.31504	12.9714	3.91316	5.64489	8.0784	12.6599
232.4	1.5428	2.765	4.4711	7.0459	10.705	1.3605	2.5292	4.0599	7.0041	10.909																						231.83	3.9451	5.75833	8.31248	12.9675	3.86645	5.68328	8.25381	12.8745
232.6	1.542	2.7636	4.4688	7.0424	10.699	1.3268	2.583	4.0682	7.0284	10.899																						232.03	3.94384	5.75651	8.30992	12.9637	3.8742	5.89226	8.3514	12.8805
232.8	1.5412	2.7622	4.4666	7.0389	10.694	1.32	2.5351	4.0984	6.8931	10.829																						232.23	3.94258	5.7547	8.30737	12.9598	3.84662	5.93075	8.30942	13.0223
233	1.5404	2.7608	4.4643	7.0355	10.689	1.3378	2.6133	4.2006	6.9234	10.843																						232.43	3.94132	5.7529	8.30482	12.956	3.82345	5.95111	8.31977	13.1195
233.2	1.5396	2.7594	4.4621	7.032	10.684	1.287	2.6952	4.2238	6.9765	10.936																						232.63	3.94007	5.75109	8.30228	12.9521	3.95755	5.95069	8.42023	12.9869
233.4	1.5389	2.758	4.4599	7.0285	10.679	1.4472	2.8123	4.3078	6.971	10.961																						232.83	3.93882	5.74929	8.29974	12.9483	3.86182	5.95719	8.61611	12.7827
233.6	1.5381	2.7567	4.4576	7.0251	10.673	1.4382	2.9403	4.3945	6.9377	10.981																						233.03	3.93757	5.7475	8.29721	12.9445	3.75537	5.94514	8.79904	12.8319
233.8	1.5373	2.7553	4.4554	7.0216	10.668	1.4511	2.9206	4.2861	6.7126	10.769																						233.23	3.93633	5.74571	8.29469	12.9407	3.82449	6.03448	8.8902	12.8077
234	1.5365	2.7539	4.4532	7.0182	10.663	1.5583	3.0617	4.3966	6.8493	10.705																						233.43	3.93509	5.74392	8.29217	12.9369	3.75629	5.96148	9.05568	12.7784
234.2	1.5358	2.7525	4.451	7.0147	10.658	1.7861	3.032	4.3525	6.8314	10.565																						233.63	3.93385	5.74214	8.28965	12.9331	3.95609	5.85807	9.05726	12.7556
234.4	1.535	2.7512	4.4488	7.0113	10.653	1.7518	3.0732	4.4246	6.9542	10.559																						233.83	3.93261	5.74036	8.28714	12.9293	3.89463	5.77034	8.75297	12.7308
234.6	1.5342	2.7498	4.4466	7.0079	10.648	1.7135	3.1014	4.5608	7.4112	10.646																						234.03	3.93138	5.73858	8.28463	12.9255	3.85909	5.71674	8.66377	12.6561
234.8	1.5335	2.7484	4.4444	7.0045	10.643	1.7712	3.0128	4.4961	7.4149	10.662																						234.23	3.93015	5.73681	8.28213	12.9217	3.7817	5.67193	8.6445	12.6544
235	1.5327	2.7471	4.4423	7.0011	10.638	1.7943	3.0356	4.4824	7.3107	10.679																						234.43	3.92892	5.73504	8.27964	12.9179	3.89679	5.59174	8.60493	12.7939
235.2	1.532	2.7457	4.4401	6.9977	10.633	1.8755	3.0054	4.5144	7.2733	10.651																						234.63	3.92769	5.73327	8.27714	12.9142	3.98881	5.48936	8.59325	12.8017
235.4	1.5312	2.7444	4.4379	6.9943	10.628	2.0712	2.8485	4.4931	7.157	10.575																						234.83	3.92647	5.73151	8.27466	12.9104	4.09897	5.42674	8.52367	12.8623
235.6	1.5305	2.743	4.4357	6.991	10.623	1.9229	2.6697	4.4983	7.0503	10.504																						235.03	3.92525	5.72976	8.27218	12.9067	4.00131	5.56381	8.4158	12.8497
235.8	1.5297	2.7417	4.4336	6.9876	10.618	1.7475	2.732	4.5333	7.1535	10.573																						235.23	3.92403	5.728	8.2697	12.9029	3.89863	5.59579	8.3259	12.7994
236	1.5289	2.7403	4.4314	6.9842	10.613	1.7008	2.6837	4.5213	7.2369	10.675																						235.43	3.92282	5.72625	8.26723	12.8992	3.95988	5.64729	8.30938	12.9215
236.2	1.5282	2.739	4.4293	6.9809	10.608	1.6169	2.7074	4.536	7.1372	10.786																						235.63	3.92161	5.7245	8.26476	12.8955	4.10844	5.5876	8.11592	13.1183
236.4	1.5275	2.7377	4.4271	6.9775	10.603	1.4975	2.6188	4.4925	7.1734	10.85																						235.83	3.9204	5.72276	8.2623	12.8917	4.18672	5.46283	7.91852	13.1575
236.6	1.5267	2.7363	4.425	6.9742	10.598	1.5679	2.5821	4.3591	7.0976	10.803																						236.03	3.91919	5.72102	8.25984	12.888	4.19445	5.36635	7.84964	13.1902
236.8	1.526	2.735	4.4229	6.9709	10.593	1.5789	2.4906	4.3279	7.115	10.92																						236.23	3.91798	5.71928	8.25738	12.8843	4.23915	5.56464	7.89938	13.2885
237	1.5252	2.7337	4.4207	6.9676	10.588	1.5646	2.4858	4.3721	7.1106	10.868																						236.43	3.91678	5.71755	8.25494	12.8806	4.37179	5.75944	7.83896	13.252
237.2	1.5245	2.7324	4.4186	6.9643	10.583	1.4776	2.5874	4.436	7.1071	10.952																						236.63	3.91558	5.71582	8.25249	12.8769	4.46842	5.91155	7.81989	13.3327
237.4	1.5237	2.731	4.4165	6.9609	10.578	1.5618	2.6729	4.3745	7.0529	10.958																						236.83	3.91438	5.71409	8.25005	12.8732	4.43861	6.02136	7.90071	13.4647
237.6	1.523	2.7297	4.4144	6.9577	10.573	1.4253	2.5935	4.3784	7.0916	10.917																						237.03	3.91319	5.71237	8.24761	12.8695	4.39595	5.92748	7.99236	13.366
237.8	1.5223	2.7284	4.4123	6.9544	10.568	1.3194	2.5759	4.378	7.1993	10.931																						237.23	3.912	5.71065	8.24518	12.8658	4.32267	5.79687	7.98737	13.3327
238	1.5215	2.7271	4.4102	6.9511	10.563	1.2937	2.6927	4.4653	7.2627	11.009																						237.43	3.91081	5.70894	8.24276	12.8621	4.19536	5.70103	8.10584	13.3184
238.2	1.5208	2.7258	4.4081	6.9478	10.558	1.2868	2.5547	4.342	7.0958	10.955																						237.63	3.90962	5.70722	8.24033	12.8585	4.17841	5.6869	8.04485	13.2282
238.4	1.5201	2.7245	4.406	6.9445	10.553	1.2743	2.5171	4.1512	6.9574	10.794																						237.83	3.90843	5.70551	8.23792	12.8548	4.16165	5.71998	8.12622	13.1452
238.6	1.5194	2.7232	4.4039	6.9413	10.548	1.2599	2.4584	4.134	6.8838	10.61																						238.03	3.90725	5.70381	8.2355	12.8511	4.08338	5.72342	8.05954	13.1376
238.8	1.5186	2.7219	4.4018	6.938	10.544	1.193	2.4453	4.2079	6.7737	10.46																						238.23	3.90607	5.7021	8.23309	12.8475	4.0864	5.70112	8.16325	13.0677
239	1.5179	2.7206	4.3997	6.9348	10.539	1.1286	2.4295	4.3243	6.7436	10.577																						238.43	3.90489	5.7004	8.23069	12.8438	3.96939	5.68367	8.19574	13.0548
239.2	1.5172	2.7193	4.3976	6.9315	10.534	1.1999	2.3292	4.166	6.6985	10.504																						238.63	3.90371	5.69871	8.22829	12.8402	3.91325	5.77887	8.10862	12.9407
239.4	1.5165	2.718	4.3956	6.9283	10.529	1.126	2.2561	4.009	6.6409	10.462																						238.83	3.90254	5.69701	8.22589	12.8366	4.02778	5.89111	8.20804	12.9491
239.6	1.5157	2.7167	4.3935	6.9251	10.524	1.1574	2.2256	3.9025	6.6208	10.469																						239.03	3.90137	5.69532	8.2235	12.8329	3.98148	5.7709	8.27973	12.8715
239.8	1.515	2.7154	4.3914	6.9219	10.519	1.1743	2.3781	3.8997	6.5815	10.597																						239.23	3.9002	5.69364	8.22111	12.8293	4.26846	5.6059	8.19574	12.7936
240	1.5143	2.7142	4.3894	6.9187	10.515	1.0936	2.7098	4.0499	6.6682	10.828																						239.43	3.89903	5.69195	8.21872	12.8257	4.35152	5.61696	8.19667	12.6247
240.2	1.5136	2.7129	4.3873	6.9155	10.51	0.9615	2.9495	4.0165	6.6817	10.969																						239.63	3.89787	5.69027	8.21634	12.8221	4.34569	5.6076	8.22805	12.5779
240.4	1.5129	2.7116	4.3853	6.9123	10.505	0.98417	3.2193	4.1449	6.8532	11.069																						239.83	3.8967	5.68859	8.21397	12.8185	4.21818	5.60932	8.18965	12.6325
240.6	1.5122	2.7103	4.3832	6.9091	10.5	1.1237	3.2221	4.1583	6.9235	10.914																						240.03	3.89554	5.68692	8.2116	12.8149	4.04599	5.58341	8.07772	12.6945
240.8	1.5115	2.7091	4.3812	6.9059	10.495	1.0979	3.2303	4.3817	6.9841	10.769																						240.23	3.89439	5.68524	8.20923	12.8113	4.13855	5.56796	8.04682	12.6906
241	1.5107	2.7078	4.3792	6.9027	10.491	0.96517	3.2321	4.5158	6.9803	10.623																						240.43	3.89323	5.68358	8.20686	12.8077	4.12617	5.55836	8.12658	12.676
241.2	1.51	2.7065	4.3771	6.8995	10.486	0.96986	3.2601	4.6376	7.0096	10.647																						240.63	3.89208	5.68191	8.2045	12.8041	3.96366	5.60396	8.23118	12.7389
241.4	1.5093	2.7053	4.3751	6.8964	10.481	1.0073	3.2193	4.6753	7.0374	10.606																						240.83	3.89092	5.68025	8.20215	12.8005	3.90278	5.67395	8.10203	12.8387
241.6	1.5086	2.704	4.3731	6.8932	10.477	1.2202	3.1481	4.6288	7.0671	10.569																						241.03	3.88977	5.67859	8.19979	12.7969	3.97317	5.7792	8.04466	12.8906
241.8	1.5079	2.7028	4.3711	6.8901	10.472	1.444	2.8232	4.2664	6.8543	10.291																						241.23	3.88863	5.67693	8.19745	12.7934	3.97167	5.83611	7.95651	12.9353
242	1.5072	2.7015	4.369	6.8869	10.467	1.3782	2.5701	3.9865	6.67	10.155																						241.43	3.88748	5.67528	8.1951	12.7898	4.0379	5.87487	7.82575	12.8793
242.2	1.5065	2.7003	4.367	6.8838	10.462	1.3205	2.4812	3.8859	6.6302	10.143																						241.63	3.88634	5.67362	8.19276	12.7862	4.01746	5.84362	7.74773	12.901
242.4	1.5058	2.699	4.365	6.8806	10.458	1.4465	2.5032	3.9812	6.6971	10.164																						241.83	3.8852	5.67198	8.19042	12.7827	4.07931	5.83671	7.74868	12.8867
242.6	1.5051	2.6978	4.363	6.8775	10.453	1.5406	2.5618	4.0911	6.7264	10.193																						242.03	3.88406	5.67033	8.18809	12.7791	4.21167	5.83672	7.77295	12.7383
242.8	1.5044	2.6965	4.361	6.8744	10.448	1.5626	2.541	4.1285	6.7448	10.225																						242.23	3.88292	5.66869	8.18576	12.7756	4.23837	5.81967	7.7816	12.7069
243	1.5037	2.6953	4.359	6.8713	10.444	1.9157	2.498	4.2339	6.7641	10.3																						242.43	3.88178	5.66705	8.18343	12.7721	4.15846	5.89125	7.92058	12.5343
243.2	1.5031	2.6941	4.357	6.8682	10.439	1.9237	2.4075	4.2948	6.6437	10.273																						242.63	3.88065	5.66541	8.18111	12.7685	4.23538	5.84445	8.00113	12.5307
243.4	1.5024	2.6928	4.355	6.8651	10.434	1.7188	2.5976	4.5215	6.7896	10.388																						242.83	3.87952	5.66378	8.17879	12.765	4.3249	5.87148	8.03646	12.5962
243.6	1.5017	2.6916	4.3531	6.862	10.43	1.7559	2.7198	4.6474	6.9324	10.478																						243.03	3.87839	5.66214	8.17648	12.7615	4.37073	5.95749	8.12412	12.7605
243.8	1.501	2.6904	4.3511	6.8589	10.425	1.8063	2.651	4.6359	6.8662	10.363																						243.23	3.87726	5.66051	8.17417	12.7579	4.38088	5.8495	8.14495	12.7638
244	1.5003	2.6891	4.3491	6.8558	10.42	1.7748	2.6686	4.6106	6.7583	10.471																						243.43	3.87614	5.65889	8.17186	12.7544	4.38388	5.74804	8.1573	12.6863
244.2	1.4996	2.6879	4.3471	6.8527	10.416	1.7933	2.6349	4.6022	6.6155	10.482																						243.63	3.87501	5.65726	8.16955	12.7509	4.41223	5.83619	8.13785	12.6131
244.4	1.4989	2.6867	4.3452	6.8496	10.411	1.8101	2.6541	4.6171	6.6156	10.536																						243.83	3.87389	5.65564	8.16725	12.7474	4.37393	5.89074	8.09742	12.6054
244.6	1.4982	2.6855	4.3432	6.8466	10.407	1.5826	2.7083	4.6368	6.6178	10.5																						244.03	3.87277	5.65403	8.16496	12.7439	4.24023	5.91737	8.02104	12.334
244.8	1.4976	2.6843	4.3413	6.8435	10.402	1.4452	2.8454	4.823	6.7978	10.715																						244.23	3.87165	5.65241	8.16266	12.7404	4.18741	5.89889	7.96844	12.4321
245	1.4969	2.683	4.3393	6.8405	10.397	1.4255	2.7536	4.8508	6.8649	10.726																						244.43	3.87054	5.6508	8.16037	12.7369	4.11355	5.86126	8.02207	12.5556
245.2	1.4962	2.6818	4.3373	6.8374	10.393	1.405	2.6382	4.8297	6.7973	10.619																						244.63	3.86942	5.64919	8.15808	12.7334	4.03714	5.86831	8.20878	12.5302
245.4	1.4955	2.6806	4.3354	6.8344	10.388	1.4654	2.5192	4.7491	6.7419	10.526																						244.83	3.86831	5.64758	8.1558	12.73	4.06162	5.92914	8.29279	12.4587
245.6	1.4949	2.6794	4.3335	6.8313	10.384	1.5074	2.4103	4.5397	6.779	10.417																						245.03	3.8672	5.64597	8.15352	12.7265	3.99891	5.88511	8.20926	12.3395
245.8	1.4942	2.6782	4.3315	6.8283	10.379	1.5343	2.391	4.3544	6.7336	10.185																						245.23	3.86609	5.64437	8.15124	12.723	3.9312	5.82149	8.09693	12.3413
246	1.4935	2.677	4.3296	6.8253	10.375	1.5064	2.4418	4.265	6.6323	10.077																						245.43	3.86498	5.64277	8.14897	12.7195	3.91583	5.8342	8.13695	12.281
246.2	1.4928	2.6758	4.3276	6.8222	10.37	1.3405	2.4395	4.4085	6.6293	10.09																						245.63	3.86388	5.64117	8.1467	12.7161	3.78401	5.87202	7.97669	12.2447
246.4	1.4922	2.6746	4.3257	6.8192	10.366	1.1154	2.4073	4.3613	6.6722	10.16																						245.83	3.86278	5.63958	8.14443	12.7126	3.91078	5.90226	7.94291	12.2962
246.6	1.4915	2.6734	4.3238	6.8162	10.361	1.0594	2.3529	4.2945	6.7054	10.12																						246.03	3.86167	5.63798	8.14217	12.7092	3.89962	5.84407	7.90208	12.3265
246.8	1.4908	2.6722	4.3219	6.8132	10.357	1.1056	2.3664	4.2383	6.682	10.054																						246.23	3.86057	5.63639	8.13991	12.7057	3.84066	5.79126	7.84545	12.1956
247	1.4902	2.671	4.3199	6.8102	10.352	1.2699	2.3896	4.2806	6.6662	9.9915																						246.43	3.85948	5.63481	8.13765	12.7023	3.84474	5.58097	8.00885	12.1998
247.2	1.4895	2.6698	4.318	6.8072	10.348	1.3134	2.5106	4.3247	6.7724	10.07																						246.63	3.85838	5.63322	8.1354	12.6988	3.97261	5.47932	8.09987	12.2519
247.4	1.4888	2.6686	4.3161	6.8042	10.343	1.3755	2.5943	4.3202	6.902	10.131																						246.83	3.85729	5.63164	8.13315	12.6954	4.00303	5.49852	8.21239	12.3577
247.6	1.4882	2.6675	4.3142	6.8012	10.339	1.4	2.6433	4.3369	7.0202	10.093																						247.03	3.85619	5.63006	8.1309	12.692	4.04164	5.59924	8.28407	12.4655
247.8	1.4875	2.6663	4.3123	6.7983	10.334	1.5747	2.588	4.387	7.0705	10.149																						247.23	3.8551	5.62848	8.12866	12.6885	4.02072	5.48906	8.38539	12.5421
248	1.4868	2.6651	4.3104	6.7953	10.33	1.7097	2.4889	4.0745	6.9373	10.081																						247.43	3.85401	5.6269	8.12642	12.6851	4.01094	5.46265	8.41129	12.7392
248.2	1.4862	2.6639	4.3085	6.7923	10.325	1.7709	2.6009	3.9312	6.7646	10.008																						247.63	3.85293	5.62533	8.12418	12.6817	4.0238	5.42254	8.35781	12.836
248.4	1.4855	2.6627	4.3066	6.7893	10.321	1.5556	2.681	3.986	6.6898	10.082																						247.83	3.85184	5.62376	8.12195	12.6783	4.15383	5.34512	8.36143	12.9669
248.6	1.4849	2.6616	4.3047	6.7864	10.316	1.469	2.2869	3.7913	6.5163	9.8903																						248.03	3.85076	5.62219	8.11971	12.6749	4.3143	5.42887	8.42825	13.1246
248.8	1.4842	2.6604	4.3028	6.7834	10.312	1.4308	2.0539	3.6268	6.2869	9.7805																						248.23	3.84967	5.62062	8.11749	12.6715	4.42844	5.49311	8.34963	13.0382
249	1.4836	2.6592	4.3009	6.7805	10.307	1.313	2.1837	3.7528	6.3467	9.9483																						248.43	3.84859	5.61906	8.11526	12.6681	4.31487	5.45177	8.28576	12.9192
249.2	1.4829	2.658	4.2991	6.7775	10.303	1.11	2.1181	3.7376	6.3786	9.9355																						248.63	3.84751	5.6175	8.11304	12.6647	4.25492	5.44941	8.16409	12.6807
249.4	1.4823	2.6569	4.2972	6.7746	10.299	0.97208	2.0482	3.7831	6.4108	9.9952																						248.83	3.84644	5.61594	8.11082	12.6613	4.23861	5.49541	8.07728	12.4976
249.6	1.4816	2.6557	4.2953	6.7717	10.294	1.1595	2.0804	3.9073	6.3701	9.933																						249.03	3.84536	5.61438	8.1086	12.6579	4.17443	5.48692	7.9179	12.2649
249.8	1.481	2.6545	4.2934	6.7687	10.29	1.2663	2.1399	3.9147	6.3238	9.8185																						249.23	3.84428	5.61282	8.10639	12.6545	4.08951	5.50699	7.73661	12.201
250	1.4803	2.6534	4.2916	6.7658	10.285	1.2212	2.2763	4.0519	6.3204	9.9135																						249.43	3.84321	5.61127	8.10418	12.6511	4.12976	5.65385	7.763	12.326
250.2	1.4797	2.6522	4.2897	6.7629	10.281	1.2157	2.4621	4.3648	6.5506	10.097																						249.63	3.84214	5.60972	8.10197	12.6477	4.01929	5.82349	7.77316	12.3209
250.4	1.479	2.6511	4.2878	6.76	10.277	1.2199	2.6065	4.5137	6.673	10.233																						249.83	3.84107	5.60817	8.09977	12.6444	3.9905	5.80881	7.85009	12.2024
250.6	1.4784	2.6499	4.286	6.757	10.272	1.192	2.5326	4.411	6.5703	10.107																						250.03	3.84	5.60663	8.09756	12.641	3.96	5.70129	7.66461	12.357
250.8	1.4777	2.6488	4.2841	6.7541	10.268	1.1884	2.5696	4.3465	6.6418	10.045																						250.23	3.83894	5.60508	8.09536	12.6376	4.11624	5.59646	7.50769	12.3098
251	1.4771	2.6476	4.2823	6.7512	10.264	1.236	2.5731	4.2496	6.6554	10.013																						250.43	3.83787	5.60354	8.09317	12.6343	4.24581	5.76938	7.3031	12.4935
251.2	1.4764	2.6465	4.2804	6.7483	10.259	1.1774	2.544	4.2	6.4828	10.029																						250.63	3.83681	5.602	8.09097	12.6309	4.3054	5.95014	7.23242	12.5845
251.4	1.4758	2.6453	4.2786	6.7454	10.255	1.0491	2.5463	4.2456	6.1834	10.013																						250.83	3.83574	5.60046	8.08878	12.6276	4.25476	6.11404	7.27353	12.66
251.6	1.4752	2.6442	4.2767	6.7426	10.25	1.101	2.6135	4.1325	6.2107	9.9226																						251.03	3.83468	5.59893	8.0866	12.6242	4.25837	6.12966	7.40306	12.7105
251.8	1.4745	2.643	4.2749	6.7397	10.246	1.047	2.7534	3.9258	6.1721	9.823																						251.23	3.83363	5.59739	8.08441	12.6209	4.26719	6.14831	7.54743	12.7826
252	1.4739	2.6419	4.273	6.7368	10.242	0.89178	2.7493	3.8354	6.1909	9.8512																						251.43	3.83257	5.59586	8.08223	12.6175	4.3307	6.2005	7.57012	12.6964
252.2	1.4732	2.6407	4.2712	6.7339	10.237	0.89018	2.6962	3.7623	6.1982	9.9146																						251.63	3.83151	5.59433	8.08005	12.6142	4.39678	6.17102	7.66505	12.9338
252.4	1.4726	2.6396	4.2694	6.731	10.233	0.95514	2.669	3.7831	6.2046	9.957																						251.83	3.83046	5.5928	8.07787	12.6109	4.35562	6.04323	7.64542	12.8705
252.6	1.472	2.6385	4.2675	6.7282	10.229	1.0474	2.589	3.7774	6.258	9.9887																						252.03	3.8294	5.59128	8.0757	12.6075	4.31556	6.00228	7.68063	12.9304
252.8	1.4713	2.6373	4.2657	6.7253	10.225	1.1787	2.4419	3.6731	6.3834	9.9466																						252.23	3.82835	5.58975	8.07353	12.6042	4.20474	5.64301	7.63872	12.8634
253	1.4707	2.6362	4.2639	6.7225	10.22	1.1743	2.4496	3.6242	6.464	9.9169																						252.43	3.8273	5.58823	8.07136	12.6009	4.22602	5.50112	7.61059	12.8941
253.2	1.4701	2.6351	4.2621	6.7196	10.216	1.2483	2.4393	3.552	6.349	9.8873																						252.63	3.82625	5.58671	8.06919	12.5976	4.16746	5.54457	7.6271	13.0257
253.4	1.4694	2.6339	4.2602	6.7168	10.212	1.2803	2.3635	3.587	6.4471	9.9133																						252.83	3.82521	5.58519	8.06703	12.5942	4.12752	5.54898	7.70563	12.94
253.6	1.4688	2.6328	4.2584	6.7139	10.207	1.3839	2.3041	3.5499	6.3952	9.8789																						253.03	3.82416	5.58368	8.06487	12.5909	4.07784	5.39919	7.77257	12.7518
253.8	1.4682	2.6317	4.2566	6.7111	10.203	1.4703	2.2573	3.8645	6.5198	9.9043																						253.23	3.82311	5.58217	8.06271	12.5876	4.11341	5.3165	7.90523	12.611
254	1.4675	2.6306	4.2548	6.7082	10.199	1.5512	2.5065	4.4388	6.7218	10.137																						253.43	3.82207	5.58065	8.06055	12.5843	4.17697	5.27093	8.06209	12.5876
254.2	1.4669	2.6294	4.253	6.7054	10.195	1.3649	2.7068	4.6265	6.6627	10.205																						253.63	3.82103	5.57914	8.0584	12.581	4.24883	5.19356	8.04665	12.3712
254.4	1.4663	2.6283	4.2512	6.7026	10.19	1.1395	2.9597	4.7752	6.778	10.382																						253.83	3.81999	5.57764	8.05625	12.5777	4.25641	5.2047	8.06482	12.4452
254.6	1.4657	2.6272	4.2494	6.6997	10.186	1.151	3.0052	4.8656	6.8636	10.329																						254.03	3.81895	5.57613	8.0541	12.5744	4.20342	5.35306	8.11192	12.4006
254.8	1.465	2.6261	4.2476	6.6969	10.182	1.1969	3.0009	4.8172	6.8178	10.272																						254.23	3.81791	5.57463	8.05196	12.5711	4.26713	5.68407	7.99568	12.4203
255	1.4644	2.625	4.2458	6.6941	10.178	1.1422	3.0537	4.7691	6.7511	10.168																						254.43	3.81688	5.57312	8.04981	12.5678	4.35094	5.71683	7.89039	12.4292
255.2	1.4638	2.6239	4.244	6.6913	10.173	1.149	3.0592	4.7882	6.7903	10.147																						254.63	3.81584	5.57162	8.04767	12.5645	4.26617	5.90913	7.98888	12.3583
255.4	1.4632	2.6227	4.2422	6.6885	10.169	1.0727	3.0592	4.677	6.8456	10.215																						254.83	3.81481	5.57012	8.04553	12.5613	4.1845	5.9159	7.92781	12.3737
255.6	1.4626	2.6216	4.2404	6.6857	10.165	1.1575	3.0758	4.5672	6.7741	10.184																						255.03	3.81377	5.56863	8.0434	12.558	4.18918	5.81727	7.77968	12.4168
255.8	1.4619	2.6205	4.2386	6.6829	10.161	1.2497	2.9461	4.3274	6.6739	10.082																						255.23	3.81274	5.56713	8.04127	12.5547	4.14348	5.79271	7.61684	12.6186
256	1.4613	2.6194	4.2368	6.6801	10.156	1.1187	2.8464	4.3271	6.6282	10.15																						255.43	3.81171	5.56564	8.03914	12.5514	4.17227	5.73547	7.62483	12.5666
256.2	1.4607	2.6183	4.235	6.6773	10.152	1.0702	2.893	4.2311	6.6523	10.187																						255.63	3.81068	5.56415	8.03701	12.5482	4.25011	5.50354	7.67286	12.6059
256.4	1.4601	2.6172	4.2333	6.6745	10.148	1.1197	2.8522	4.2227	6.689	10.125																						255.83	3.80966	5.56266	8.03488	12.5449	4.20275	5.32565	7.64793	12.7465
256.6	1.4595	2.6161	4.2315	6.6717	10.144	1.1916	2.8147	4.2228	6.6937	10.17																						256.03	3.80863	5.56117	8.03276	12.5416	4.2123	5.46084	7.72185	12.6994
256.8	1.4589	2.615	4.2297	6.6689	10.14	1.2026	2.6709	4.038	6.2921	10.107																						256.23	3.80761	5.55969	8.03064	12.5384	4.10215	5.62802	7.78887	12.5683
257	1.4582	2.6139	4.2279	6.6661	10.135	1.0902	2.6187	4.0344	6.159	10.121																						256.43	3.80658	5.5582	8.02852	12.5351	4.05986	5.52683	7.83373	12.6097
257.2	1.4576	2.6128	4.2262	6.6634	10.131	1.0175	2.645	3.857	6.2263	10.074																						256.63	3.80556	5.55672	8.0264	12.5319	4.16002	5.52245	8.00645	12.7794
257.4	1.457	2.6117	4.2244	6.6606	10.127	1.1258	2.5058	3.9607	6.347	10.032																						256.83	3.80454	5.55524	8.02429	12.5286	4.20013	5.58112	8.16147	12.6623
257.6	1.4564	2.6106	4.2226	6.6578	10.123	1.3219	2.3484	3.9828	6.3647	9.9621																						257.03	3.80352	5.55376	8.02217	12.5254	4.21299	5.64948	8.10578	12.6626
257.8	1.4558	2.6095	4.2209	6.6551	10.119	1.4279	2.3669	4.1155	6.5175	10.152																						257.23	3.8025	5.55228	8.02006	12.5221	4.02217	5.70338	8.09363	12.6293
258	1.4552	2.6084	4.2191	6.6523	10.115	1.4644	2.429	4.1495	6.3899	10.208																						257.43	3.80148	5.55081	8.01796	12.5189	4.03769	5.80426	7.99026	12.645
258.2	1.4546	2.6073	4.2174	6.6496	10.11	1.34	2.2734	3.9908	6.2608	10.018																						257.63	3.80047	5.54933	8.01585	12.5157	4.05429	5.7647	7.93543	12.5615
258.4	1.454	2.6063	4.2156	6.6468	10.106	1.292	2.0478	3.7881	6.2455	9.951																						257.83	3.79945	5.54786	8.01375	12.5124	4.11615	5.6715	7.84582	12.5303
258.6	1.4534	2.6052	4.2138	6.6441	10.102	1.3406	1.9599	3.7545	6.2708	9.8689																						258.03	3.79844	5.54639	8.01165	12.5092	4.3606	5.58437	7.73258	12.5164
258.8	1.4527	2.6041	4.2121	6.6413	10.098	1.286	1.9272	3.7415	6.2586	9.7748																						258.23	3.79743	5.54492	8.00955	12.506	4.47583	5.56247	7.76474	12.3411
259	1.4521	2.603	4.2103	6.6386	10.094	1.1476	2.0277	3.7276	6.3601	9.6999																						258.43	3.79642	5.54346	8.00745	12.5028	4.4091	5.52667	7.91863	12.3339
259.2	1.4515	2.6019	4.2086	6.6358	10.09	1.0805	2.0752	3.7618	6.4327	9.7097																						258.63	3.79541	5.54199	8.00536	12.4995	4.27391	5.49741	7.86253	12.2038
259.4	1.4509	2.6008	4.2069	6.6331	10.086	1.0211	2.0569	3.7046	6.3332	9.6649																						258.83	3.7944	5.54053	8.00327	12.4963	4.20286	5.47011	7.70877	12.0756
259.6	1.4503	2.5998	4.2051	6.6304	10.082	0.9374	2.0435	3.7275	6.4701	9.6421																						259.03	3.79339	5.53906	8.00118	12.4931	3.93835	5.4747	7.69528	12.1594
259.8	1.4497	2.5987	4.2034	6.6276	10.077	0.88843	2.2084	3.8359	6.7653	9.7914																						259.23	3.79238	5.5376	7.99909	12.4899	3.98126	5.55945	7.8303	12.3633
260	1.4491	2.5976	4.2016	6.6249	10.073	0.82172	2.4205	4.0894	6.9803	9.8489																						259.43	3.79138	5.53614	7.99701	12.4867	3.89272	5.56524	7.95687	12.5064
260.2	1.4485	2.5965	4.1999	6.6222	10.069	0.87852	2.4116	4.1416	7.0264	9.906																						259.63	3.79037	5.53469	7.99492	12.4835	3.82501	5.74746	7.92946	12.7004
260.4	1.4479	2.5954	4.1982	6.6195	10.065	0.92635	2.2593	3.9895	6.8442	9.6986																						259.83	3.78937	5.53323	7.99284	12.4803	3.88611	5.81741	7.987	12.6932
260.6	1.4473	2.5944	4.1964	6.6168	10.061	1.237	2.0642	3.7347	6.5851	9.4913																						260.03	3.78837	5.53178	7.99076	12.4771	3.85735	5.86927	7.97619	12.4404
260.8	1.4467	2.5933	4.1947	6.614	10.057	1.4455	2.0766	3.7699	6.4157	9.3879																						260.23	3.78737	5.53032	7.98869	12.4739	3.77026	5.64414	7.93493	12.399
261	1.4461	2.5922	4.193	6.6113	10.053	1.4836	2.1606	4.0439	6.4642	9.5237																						260.43	3.78637	5.52887	7.98661	12.4707	3.94385	5.59471	7.87783	12.4179
261.2	1.4455	2.5912	4.1913	6.6086	10.049	1.5079	2.318	4.2186	6.4163	9.7828																						260.63	3.78537	5.52742	7.98454	12.4675	4.07058	5.6674	7.84484	12.4809
261.4	1.4449	2.5901	4.1895	6.6059	10.045	1.4711	2.3248	4.1274	6.4746	9.8112																						260.83	3.78437	5.52598	7.98247	12.4643	4.19704	5.69036	7.74326	12.4067
261.6	1.4443	2.589	4.1878	6.6032	10.041	1.4765	2.2244	3.914	6.4989	9.8713																						261.03	3.78337	5.52453	7.9804	12.4611	4.20168	5.71887	7.71265	12.2809
261.8	1.4437	2.588	4.1861	6.6005	10.037	1.4187	2.1431	3.8264	6.4869	9.8569																						261.23	3.78238	5.52308	7.97833	12.4579	4.15674	5.81169	7.79683	12.2855
262	1.4431	2.5869	4.1844	6.5978	10.032	1.631	2.1601	3.8419	6.5022	9.8884																						261.43	3.78138	5.52164	7.97627	12.4548	4.06312	5.95502	7.78215	12.3672
262.2	1.4426	2.5858	4.1827	6.5952	10.028	1.5618	2.1308	3.7597	6.5042	9.9553																						261.63	3.78039	5.5202	7.9742	12.4516	3.9931	6.01193	7.67923	12.2725
262.4	1.442	2.5848	4.181	6.5925	10.024	1.346	2.1348	3.7348	6.5705	10																						261.83	3.7794	5.51876	7.97214	12.4484	3.84956	6.0742	7.65021	12.1555
262.6	1.4414	2.5837	4.1793	6.5898	10.02	1.2241	2.1097	3.6056	6.552	9.8797																						262.03	3.77841	5.51732	7.97008	12.4452	3.71684	6.12342	7.56502	12.0969
262.8	1.4408	2.5827	4.1775	6.5871	10.016	1.0132	2.1682	3.5517	6.5929	9.8691																						262.23	3.77742	5.51588	7.96803	12.4421	3.52235	6.19306	7.54612	12.0969
263	1.4402	2.5816	4.1758	6.5844	10.012	1.0435	2.2053	3.5834	6.6739	9.8022																						262.43	3.77643	5.51445	7.96597	12.4389	3.441	6.22314	7.49449	11.8967
263.2	1.4396	2.5806	4.1741	6.5818	10.008	1.0361	2.3176	3.774	6.7891	9.5663																						262.63	3.77544	5.51301	7.96392	12.4357	3.5283	5.88567	7.54734	11.9793
263.4	1.439	2.5795	4.1724	6.5791	10.004	1.2549	2.3511	3.6769	6.8396	9.358																						262.83	3.77445	5.51158	7.96187	12.4326	3.57296	5.76731	7.63207	12.0413
263.6	1.4384	2.5784	4.1707	6.5764	10	1.3381	2.2444	3.6329	6.7758	9.2495																						263.03	3.77347	5.51015	7.95982	12.4294	3.58524	5.65901	7.71607	11.9541
263.8	1.4378	2.5774	4.169	6.5738	9.9961	1.4212	2.2997	3.7615	6.8352	9.2543																						263.23	3.77248	5.50872	7.95777	12.4263	3.61095	5.66353	7.70885	12.2961
264	1.4372	2.5763	4.1673	6.5711	9.9921	1.5422	2.0668	3.891	6.7572	9.1056																						263.43	3.7715	5.50729	7.95573	12.4231	3.66079	5.6225	7.74312	12.3253
264.2	1.4367	2.5753	4.1657	6.5684	9.9881	1.6186	2.0771	4.0402	6.7999	9.1868																						263.63	3.77052	5.50586	7.95368	12.42	3.74436	5.63275	7.73221	12.2247
264.4	1.4361	2.5742	4.164	6.5658	9.9841	1.7265	2.0608	4.0901	6.797	9.1892																						263.83	3.76953	5.50443	7.95164	12.4168	3.78051	5.5687	7.47965	12.1586
264.6	1.4355	2.5732	4.1623	6.5631	9.9801	1.7902	2.0421	4.24	6.738	9.1152																						264.03	3.76855	5.50301	7.9496	12.4137	3.66722	5.55067	7.38262	12.1786
264.8	1.4349	2.5722	4.1606	6.5605	9.9761	1.9298	1.9605	4.129	6.5567	9.2029																						264.23	3.76757	5.50158	7.94756	12.4105	3.64979	5.51934	7.48206	12.1584
265	1.4343	2.5711	4.1589	6.5578	9.9721	1.7507	2.0337	4.0858	6.4964	9.5391																						264.43	3.76659	5.50016	7.94553	12.4074	3.63812	5.55033	7.51583	12.1731
265.2	1.4337	2.5701	4.1572	6.5552	9.9681	1.7524	2.0718	4.0791	6.4248	9.7809																						264.63	3.76562	5.49874	7.94349	12.4042	3.6543	5.55167	7.57676	12.0925
265.4	1.4332	2.569	4.1555	6.5526	9.9641	1.8297	2.0823	4.1005	6.321	9.8966																						264.83	3.76464	5.49732	7.94146	12.4011	3.6616	5.4602	7.61214	12.0813
265.6	1.4326	2.568	4.1539	6.5499	9.9601	1.7715	2.1168	4.0373	6.3423	9.9684																						265.03	3.76366	5.4959	7.93943	12.398	3.68953	5.41418	7.61717	12.0705
265.8	1.432	2.5669	4.1522	6.5473	9.9561	1.8509	2.1303	3.9482	6.3536	10.038																						265.23	3.76269	5.49449	7.9374	12.3948	3.87324	5.27577	7.69276	12.2486
266	1.4314	2.5659	4.1505	6.5447	9.9521	1.688	2.2686	3.8547	6.4016	10.068																						265.43	3.76171	5.49307	7.93538	12.3917	3.89643	5.21435	7.6397	12.3403
266.2	1.4308	2.5649	4.1488	6.542	9.9482	1.6702	2.3971	3.9474	6.4034	10.101																						265.63	3.76074	5.49166	7.93335	12.3886	3.84342	5.19397	7.85519	12.3067
266.4	1.4303	2.5638	4.1472	6.5394	9.9442	1.7779	2.6309	4.1802	6.5578	10.266																						265.83	3.75977	5.49025	7.93133	12.3855	3.99942	5.15867	7.8412	12.2317
266.6	1.4297	2.5628	4.1455	6.5368	9.9402	1.7398	2.8755	4.3393	6.6055	10.253																						266.03	3.7588	5.48884	7.92931	12.3823	4.10829	5.22222	7.73608	12.2194
266.8	1.4291	2.5618	4.1438	6.5342	9.9363	1.591	3.0155	4.3215	6.6376	10.024																						266.23	3.75783	5.48743	7.92729	12.3792	4.14493	5.36432	7.73608	12.0979
267	1.4285	2.5607	4.1422	6.5315	9.9323	1.5517	3.0401	4.268	6.729	9.9814																						266.43	3.75686	5.48602	7.92527	12.3761	4.14968	5.47672	7.75615	11.9571
267.2	1.428	2.5597	4.1405	6.5289	9.9284	1.555	2.8665	4.1234	6.603	9.8641																						266.63	3.75589	5.48461	7.92325	12.373	4.19294	5.51498	7.78518	11.9927
267.4	1.4274	2.5587	4.1388	6.5263	9.9244	1.3935	2.7936	4.0662	6.5843	9.7762																						266.83	3.75492	5.4832	7.92124	12.3699	4.26932	5.46162	7.7065	11.9856
267.6	1.4268	2.5576	4.1372	6.5237	9.9205	1.2707	2.5297	3.8924	6.3966	9.5613																						267.03	3.75395	5.4818	7.91922	12.3668	4.3342	5.60504	7.72147	11.9595
267.8	1.4262	2.5566	4.1355	6.5211	9.9165	1.1404	2.5736	3.8859	6.489	9.5682																						267.23	3.75299	5.48039	7.91721	12.3637	4.3693	5.49055	7.83701	12.0842
268	1.4257	2.5556	4.1338	6.5185	9.9126	1.1683	2.6239	3.9064	6.4997	9.6447																						267.43	3.75202	5.47899	7.9152	12.3606	4.3203	5.45915	7.88291	12.1133
268.2	1.4251	2.5546	4.1322	6.5159	9.9087	1.175	2.6248	3.945	6.5222	9.7092																						267.63	3.75106	5.47759	7.91319	12.3575	4.21059	5.4572	7.84124	12.078
268.4	1.4245	2.5535	4.1305	6.5133	9.9047	1.0113	2.6252	3.9383	6.43	9.7777																						267.83	3.75009	5.47619	7.91119	12.3544	4.11362	5.46375	7.78264	12.1655
268.6	1.4239	2.5525	4.1289	6.5107	9.9008	0.83884	2.6207	3.8886	6.351	9.6842																						268.03	3.74913	5.47479	7.90918	12.3513	4.11266	5.3567	7.72562	12.3794
268.8	1.4234	2.5515	4.1272	6.5081	9.8969	0.78657	2.5181	3.8924	6.3683	9.732																						268.23	3.74817	5.47339	7.90718	12.3482	4.1878	5.41344	7.73135	12.4632
269	1.4228	2.5505	4.1256	6.5055	9.893	0.75774	2.4528	3.9108	6.3132	9.8058																						268.43	3.74721	5.472	7.90518	12.3451	4.07089	5.49636	7.64559	12.3416
269.2	1.4222	2.5494	4.1239	6.5029	9.8891	0.98392	2.4868	3.8723	6.3585	9.9831																						268.63	3.74625	5.4706	7.90318	12.342	3.94355	5.63861	7.56869	12.4138
269.4	1.4217	2.5484	4.1223	6.5003	9.8852	1.0621	2.5525	3.7951	6.4312	10.03																						268.83	3.74529	5.46921	7.90118	12.3389	3.90753	5.68027	7.54264	12.3356
269.6	1.4211	2.5474	4.1206	6.4978	9.8813	1.1309	2.5562	3.6103	6.4755	10.094																						269.03	3.74433	5.46782	7.89918	12.3358	3.92231	5.59601	7.61779	12.1767
269.8	1.4205	2.5464	4.119	6.4952	9.8773	1.2403	2.5204	3.5057	6.3869	9.9917																						269.23	3.74338	5.46643	7.89719	12.3327	3.84133	5.50725	7.63302	12.0917
270	1.4199	2.5454	4.1174	6.4926	9.8734	1.3867	2.4763	3.4694	6.2743	9.8747																						269.43	3.74242	5.46504	7.8952	12.3297	3.62336	5.55829	7.64859	11.9741
270.2	1.4194	2.5444	4.1157	6.49	9.8696	1.5056	2.495	3.4698	6.1855	9.8021																						269.63	3.74146	5.46365	7.8932	12.3266	3.48852	5.65977	7.63553	11.9394
270.4	1.4188	2.5433	4.1141	6.4874	9.8657	1.5298	2.479	3.4595	6.1839	9.7672																						269.83	3.74051	5.46226	7.89121	12.3235	3.60447	5.6413	7.49876	12.0641
270.6	1.4182	2.5423	4.1124	6.4849	9.8618	1.5855	2.4098	3.4706	6.1532	9.7741																						270.03	3.73956	5.46087	7.88923	12.3204	3.72914	5.48231	7.38983	12.176
270.8	1.4177	2.5413	4.1108	6.4823	9.8579	1.6523	2.3503	3.5854	6.0996	9.6321																						270.23	3.7386	5.45949	7.88724	12.3174	3.75871	5.2995	7.377	12.0551
271	1.4171	2.5403	4.1092	6.4797	9.854	1.5909	2.2796	3.8024	6.0826	9.646																						270.43	3.73765	5.4581	7.88525	12.3143	3.85024	5.2997	7.31787	11.9645
271.2	1.4166	2.5393	4.1076	6.4772	9.8501	1.5954	2.3042	3.9311	6.0694	9.5396																						270.63	3.7367	5.45672	7.88327	12.3112	3.88352	5.28725	7.38323	11.9793
271.4	1.416	2.5383	4.1059	6.4746	9.8463	1.6242	2.3591	4.0634	6.1038	9.5034																						270.83	3.73575	5.45534	7.88129	12.3082	3.77437	5.33713	7.38132	11.8158
271.6	1.4154	2.5373	4.1043	6.4721	9.8424	1.6625	2.5035	4.2833	6.3275	9.6842																						271.03	3.7348	5.45396	7.87931	12.3051	3.91511	5.3537	7.38438	11.7122
271.8	1.4149	2.5363	4.1027	6.4695	9.8385	1.7512	2.5507	4.3124	6.499	9.7249																						271.23	3.73385	5.45258	7.87733	12.302	3.90477	5.36085	7.44062	11.7103
272	1.4143	2.5353	4.101	6.4669	9.8347	1.7487	2.5571	4.2845	6.5539	9.7443																						271.43	3.7329	5.4512	7.87535	12.299	3.85373	5.45245	7.5307	11.8151
272.2	1.4137	2.5343	4.0994	6.4644	9.8308	1.5929	2.548	4.3114	6.5904	9.7615																						271.63	3.73196	5.44982	7.87337	12.2959	3.74511	5.38743	7.68595	11.867
272.4	1.4132	2.5333	4.0978	6.4618	9.8269	1.3764	2.5014	4.2433	6.5793	9.6999																						271.83	3.73101	5.44844	7.8714	12.2929	3.7803	5.41526	7.76716	11.8157
272.6	1.4126	2.5322	4.0962	6.4593	9.8231	1.3298	2.538	4.1472	6.6161	9.7133																						272.03	3.73006	5.44707	7.86942	12.2898	3.81591	5.56923	7.76732	11.723
272.8	1.4121	2.5312	4.0946	6.4568	9.8192	1.1431	2.5772	3.9427	6.6197	9.6991																						272.23	3.72912	5.44569	7.86745	12.2868	4.03492	5.587	7.63804	11.6774
273	1.4115	2.5302	4.0929	6.4542	9.8154	1.0964	2.5181	3.89	6.58	9.7157																						272.43	3.72817	5.44432	7.86548	12.2837	4.2211	5.47651	7.56819	11.6208
273.2	1.4109	2.5292	4.0913	6.4517	9.8116	1.0884	2.4417	3.8349	6.4589	9.6933																						272.63	3.72723	5.44295	7.86351	12.2807	4.2255	5.52591	7.61564	11.7149
273.4	1.4104	2.5282	4.0897	6.4491	9.8077	1.1032	2.2951	3.6771	6.3025	9.6072																						272.83	3.72629	5.44158	7.86154	12.2776	4.3186	5.56458	7.5823	11.9329
273.6	1.4098	2.5272	4.0881	6.4466	9.8039	1.1884	2.1487	3.4931	6.1369	9.4779																						273.03	3.72535	5.44021	7.85958	12.2746	4.36125	5.5556	7.4912	12.0143
273.8	1.4093	2.5262	4.0865	6.4441	9.8	1.2608	2.2202	3.5391	6.1231	9.5525																						273.23	3.7244	5.43884	7.85761	12.2715	4.3981	5.56026	7.51086	11.8986
274	1.4087	2.5253	4.0849	6.4415	9.7962	1.1734	2.1177	3.4432	6.0346	9.5197																						273.43	3.72346	5.43747	7.85565	12.2685	4.2101	5.55763	7.52061	11.8997
274.2	1.4082	2.5243	4.0833	6.439	9.7924	1.1638	1.9648	3.4764	6.0248	9.4929																						273.63	3.72252	5.4361	7.85369	12.2655	4.11424	5.50044	7.51529	11.8006
274.4	1.4076	2.5233	4.0817	6.4365	9.7886	1.2013	1.9152	3.5722	6.0257	9.5894																						273.83	3.72159	5.43474	7.85173	12.2624	4.07378	5.41807	7.52635	11.7206
274.6	1.407	2.5223	4.0801	6.434	9.7847	1.1914	1.9381	3.6459	6.0305	9.5647																						274.03	3.72065	5.43337	7.84977	12.2594	4.02983	5.43791	7.56589	11.7275
274.8	1.4065	2.5213	4.0785	6.4314	9.7809	1.2411	1.9046	3.6198	6.0174	9.4857																						274.23	3.71971	5.43201	7.84781	12.2564	3.99378	5.37763	7.40455	11.8262
275	1.4059	2.5203	4.0769	6.4289	9.7771	1.3322	1.8789	3.622	6.002	9.5184																						274.43	3.71877	5.43065	7.84586	12.2533	3.96022	5.34712	7.29752	11.9149
275.2	1.4054	2.5193	4.0753	6.4264	9.7733	1.4726	1.8997	3.7953	6.0993	9.6061																						274.63	3.71784	5.42928	7.8439	12.2503	3.91775	5.36193	7.26708	11.8614
275.4	1.4048	2.5183	4.0737	6.4239	9.7695	1.3583	1.9102	3.9916	6.1798	9.7798																						274.83	3.7169	5.42792	7.84195	12.2473	3.89621	5.29606	7.45514	11.7878
275.6	1.4043	2.5173	4.0721	6.4214	9.7657	1.5283	2.0311	4.0726	6.3519	9.9325																						275.03	3.71597	5.42656	7.83999	12.2443	3.94252	5.13378	7.49838	11.8604
275.8	1.4037	2.5163	4.0705	6.4189	9.7619	1.6572	2.1233	4.0604	6.43	9.8905																						275.23	3.71503	5.42521	7.83804	12.2412	3.97465	5.11476	7.53036	11.8839
276	1.4032	2.5153	4.0689	6.4164	9.7581	1.5655	2.2085	4.0613	6.5252	9.9691																						275.43	3.7141	5.42385	7.83609	12.2382	3.93899	5.22875	7.29241	11.7674
276.2	1.4026	2.5143	4.0673	6.4139	9.7543	1.4298	2.3151	4.1388	6.5965	9.9851																						275.63	3.71317	5.42249	7.83415	12.2352	3.90358	5.32848	7.16472	11.7068
276.4	1.4021	2.5134	4.0657	6.4113	9.7505	1.374	2.4048	4.0996	6.5586	10.006																						275.83	3.71224	5.42114	7.8322	12.2322	3.86074	5.29554	7.19964	11.6834
276.6	1.4015	2.5124	4.0641	6.4088	9.7467	1.4407	2.565	4.0668	6.5678	10.044																						276.03	3.71131	5.41978	7.83025	12.2292	3.87507	5.36711	7.25697	11.7693
276.8	1.401	2.5114	4.0625	6.4063	9.7429	1.4346	2.5937	4.0308	6.5486	9.9293																						276.23	3.71038	5.41843	7.82831	12.2262	3.83884	5.39436	7.27421	11.7399
277	1.4004	2.5104	4.0609	6.4038	9.7392	1.2505	2.5334	3.933	6.4958	9.7316																						276.43	3.70945	5.41707	7.82637	12.2232	3.81522	5.56924	7.30847	11.826
277.2	1.3999	2.5094	4.0593	6.4014	9.7354	1.1454	2.7943	4.036	6.5078	9.7658																						276.63	3.70852	5.41572	7.82442	12.2202	3.72735	5.61412	7.18482	11.8743
277.4	1.3993	2.5084	4.0577	6.3989	9.7316	1.0429	2.8945	4.2901	6.563	9.87																						276.83	3.70759	5.41437	7.82248	12.2171	3.70455	5.60626	7.2003	11.9424
277.6	1.3988	2.5075	4.0561	6.3964	9.7278	1.0771	2.8052	4.2938	6.5562	9.8441																						277.03	3.70666	5.41302	7.82055	12.2141	3.67188	5.68529	7.31258	11.9025
277.8	1.3982	2.5065	4.0546	6.3939	9.7241	1.1611	2.8985	4.3213	6.6539	9.953																						277.23	3.70573	5.41167	7.81861	12.2111	3.75572	5.80412	7.3741	11.8341
278	1.3977	2.5055	4.053	6.3914	9.7203	1.2207	2.9067	4.4016	6.6688	9.9209																						277.43	3.70481	5.41032	7.81667	12.2081	3.88974	5.91249	7.4901	11.7988
278.2	1.3971	2.5045	4.0514	6.3889	9.7165	1.2658	2.9191	4.4598	6.6768	9.971																						277.63	3.70388	5.40898	7.81474	12.2051	4.04135	5.9441	7.55463	11.7649
278.4	1.3966	2.5035	4.0498	6.3864	9.7128	1.2724	2.8713	4.5453	6.668	9.9486																						277.83	3.70296	5.40763	7.8128	12.2021	4.05321	5.71171	7.64487	11.7851
278.6	1.3961	2.5026	4.0482	6.3839	9.709	1.2454	2.7609	4.3918	6.5739	9.832																						278.03	3.70203	5.40629	7.81087	12.1992	3.9344	5.46713	7.86373	11.8222
278.8	1.3955	2.5016	4.0467	6.3815	9.7052	1.2133	2.7297	4.3504	6.6542	9.9161																						278.23	3.70111	5.40494	7.80894	12.1962	3.6633	5.15957	7.84871	11.9565
279	1.395	2.5006	4.0451	6.379	9.7015	1.3504	2.7025	4.226	6.5849	9.8281																						278.43	3.70019	5.4036	7.80701	12.1932	3.53864	4.91414	7.89794	11.976
279.2	1.3944	2.4996	4.0435	6.3765	9.6977	1.4273	2.6722	3.9367	6.4746	9.6823																						278.63	3.69926	5.40226	7.80508	12.1902	3.63167	4.91459	7.83682	11.9429
279.4	1.3939	2.4987	4.042	6.374	9.694	1.3733	2.5682	3.7914	6.3159	9.529																						278.83	3.69834	5.40092	7.80315	12.1872	3.73749	5.12656	7.75875	11.9089
279.6	1.3933	2.4977	4.0404	6.3716	9.6902	1.2801	2.4244	3.5731	6.2145	9.538																						279.03	3.69742	5.39957	7.80123	12.1842	3.6708	5.27417	7.66586	11.8148
279.8	1.3928	2.4967	4.0388	6.3691	9.6865	1.2532	2.3348	3.5007	6.1679	9.6085																						279.23	3.6965	5.39823	7.7993	12.1812	3.79396	5.42905	7.66382	11.8211
280	1.3922	2.4958	4.0372	6.3666	9.6828	1.3067	2.3535	3.5506	6.2699	9.7123																						279.43	3.69558	5.3969	7.79738	12.1782	3.76156	5.50875	7.61211	11.9172
280.2	1.3917	2.4948	4.0357	6.3642	9.679	1.2912	2.3975	3.5975	6.3066	9.7547																						279.63	3.69466	5.39556	7.79545	12.1753	3.69198	5.59305	7.58298	11.9593
280.4	1.3912	2.4938	4.0341	6.3617	9.6753	1.2896	2.414	3.5806	6.3566	9.8127																						279.83	3.69374	5.39422	7.79353	12.1723	3.77592	5.66371	7.4652	11.9911
280.6	1.3906	2.4928	4.0325	6.3592	9.6716	1.1713	2.4101	3.6819	6.105	9.9016																						280.03	3.69283	5.39289	7.79161	12.1693	3.65619	5.65459	7.40937	12.0025
280.8	1.3901	2.4919	4.031	6.3568	9.6678	1.1804	2.391	3.679	5.9473	9.8986																						280.23	3.69191	5.39155	7.78969	12.1663	3.66119	5.57422	7.5135	11.9358
281	1.3895	2.4909	4.0294	6.3543	9.6641	1.1595	2.4036	3.8407	5.9585	9.8825																						280.43	3.69099	5.39022	7.78777	12.1633	3.73163	5.65248	7.36471	11.8152
281.2	1.389	2.4899	4.0279	6.3519	9.6604	1.2024	2.224	3.8283	5.8736	9.702																						280.63	3.69008	5.38888	7.78586	12.1604	3.72408	5.7781	7.34137	11.7868
281.4	1.3885	2.489	4.0263	6.3494	9.6567	1.2512	2.0216	3.9807	6.0543	9.6348																						280.83	3.68916	5.38755	7.78394	12.1574	3.69306	5.86694	7.44762	11.8054
281.6	1.3879	2.488	4.0247	6.347	9.653	1.2204	2.0493	3.9348	6.2178	9.6118																						281.03	3.68825	5.38622	7.78203	12.1544	3.71776	5.91821	7.56724	11.9458
281.8	1.3874	2.4871	4.0232	6.3445	9.6492	1.1378	2.1214	3.9497	6.2703	9.7412																						281.23	3.68733	5.38489	7.78011	12.1515	3.69515	5.90862	7.60127	11.9529
282	1.3868	2.4861	4.0216	6.3421	9.6455	1.0933	2.1768	4.0135	6.3163	9.8837																						281.43	3.68642	5.38356	7.7782	12.1485	3.75508	5.85103	7.52591	12.0047
282.2	1.3863	2.4851	4.0201	6.3396	9.6418	1.273	2.1601	3.9942	6.3801	9.8497																						281.63	3.68551	5.38223	7.77629	12.1455	3.91825	5.7681	7.39366	12.0299
282.4	1.3858	2.4842	4.0185	6.3372	9.6381	1.3067	2.0225	3.7833	6.1729	9.7024																						281.83	3.68459	5.3809	7.77438	12.1426	4.10637	5.63354	7.40489	11.955
282.6	1.3852	2.4832	4.017	6.3347	9.6344	1.3283	2.0154	3.6524	6.0073	9.5699																						282.03	3.68368	5.37957	7.77247	12.1396	4.08122	5.51884	7.52425	11.7823
282.8	1.3847	2.4822	4.0154	6.3323	9.6307	1.2581	1.8436	3.424	5.8756	9.4216																						282.23	3.68277	5.37825	7.77057	12.1367	4.21414	5.37651	7.63167	11.7239
283	1.3842	2.4813	4.0139	6.3298	9.627	1.2945	1.8789	3.2818	5.7824	9.3716																						282.43	3.68186	5.37692	7.76866	12.1337	4.04744	5.4047	7.68774	11.769
283.2	1.3836	2.4803	4.0123	6.3274	9.6233	1.2701	2.0778	3.4008	5.8341	9.4676																						282.63	3.68095	5.37559	7.76675	12.1307	4.03446	5.40958	7.67056	11.7519
283.4	1.3831	2.4794	4.0108	6.325	9.6196	1.2312	2.1845	3.4229	5.8073	9.4036																						282.83	3.68004	5.37427	7.76485	12.1278	3.94914	5.24347	7.52473	11.721
283.6	1.3826	2.4784	4.0092	6.3225	9.6159	1.172	2.2831	3.4817	5.8296	9.333																						283.03	3.67913	5.37295	7.76295	12.1248	3.93742	5.29196	7.54471	11.7418
283.8	1.382	2.4775	4.0077	6.3201	9.6123	1.131	2.2187	3.4696	5.7748	9.2458																						283.23	3.67823	5.37162	7.76104	12.1219	3.87947	5.58216	7.50914	11.658
284	1.3815	2.4765	4.0061	6.3177	9.6086	1.0533	2.2096	3.5558	5.7222	9.2691																						283.43	3.67732	5.3703	7.75914	12.1189	3.79225	5.81724	7.59086	11.5469
284.2	1.381	2.4755	4.0046	6.3152	9.6049	1.0257	2.2882	3.8441	5.7653	9.398																						283.63	3.67641	5.36898	7.75724	12.116	3.86723	5.80638	7.60275	11.727
284.4	1.3804	2.4746	4.003	6.3128	9.6012	1.0099	2.2974	3.9023	5.9511	9.5446																						283.83	3.6755	5.36766	7.75535	12.113	3.87107	5.78767	7.65624	11.8192
284.6	1.3799	2.4736	4.0015	6.3104	9.5975	0.97633	2.2349	3.8891	6.0813	9.5759																						284.03	3.6746	5.36634	7.75345	12.1101	3.83268	5.7746	7.39829	11.7782
284.8	1.3794	2.4727	4	6.308	9.5939	1.0753	2.2712	3.9655	6.1354	9.7218																						284.23	3.67369	5.36502	7.75155	12.1071	3.90763	5.61286	7.19214	11.7377
285	1.3788	2.4717	3.9984	6.3055	9.5902	0.97747	2.3621	4.0898	6.277	9.7873																						284.43	3.67279	5.36371	7.74966	12.1042	3.79214	5.43093	7.0208	11.8405
285.2	1.3783	2.4708	3.9969	6.3031	9.5865	0.76181	2.3464	4.1229	6.2058	9.8721																						284.63	3.67188	5.36239	7.74776	12.1013	3.72956	5.41786	7.15394	12.023
285.4	1.3778	2.4698	3.9953	6.3007	9.5828	0.72466	2.3587	4.184	6.1928	9.8069																						284.83	3.67098	5.36107	7.74587	12.0983	3.70149	5.25953	7.14008	11.9873
285.6	1.3772	2.4689	3.9938	6.2983	9.5792	0.65388	2.3819	4.2896	6.1767	9.7785																						285.03	3.67008	5.35976	7.74398	12.0954	3.69883	5.23503	7.07548	11.9061
285.8	1.3767	2.4679	3.9923	6.2959	9.5755	0.64687	2.4505	4.2011	6.2777	9.8134																						285.23	3.66918	5.35844	7.74208	12.0924	3.66121	5.29544	6.8735	11.8162
286	1.3762	2.467	3.9907	6.2935	9.5719	0.60623	2.4163	4.0119	6.358	9.7078																						285.43	3.66827	5.35713	7.74019	12.0895	3.69161	5.30685	6.76301	11.7647
286.2	1.3757	2.466	3.9892	6.291	9.5682	0.42177	2.6345	3.8799	6.4951	9.8536																						285.63	3.66737	5.35582	7.73831	12.0866	3.7189	5.45309	6.69513	11.7012
286.4	1.3751	2.4651	3.9877	6.2886	9.5645	0.33284	2.7365	3.8576	6.5905	9.8809																						285.83	3.66647	5.3545	7.73642	12.0836	3.78455	5.47923	6.67278	11.7041
286.6	1.3746	2.4641	3.9861	6.2862	9.5609	0.43663	2.7273	3.8314	6.5282	9.9173																						286.03	3.66557	5.35319	7.73453	12.0807	3.76502	5.56153	7.00553	11.721
286.8	1.3741	2.4632	3.9846	6.2838	9.5572	0.42312	2.721	3.8317	6.4607	10.042																						286.23	3.66467	5.35188	7.73264	12.0778	3.70792	5.6169	7.1082	11.7772
287	1.3735	2.4622	3.9831	6.2814	9.5536	0.57146	2.6037	3.7208	6.3988	10.024																						286.43	3.66377	5.35057	7.73076	12.0749	3.73628	5.64731	7.16251	11.7489
287.2	1.373	2.4613	3.9816	6.279	9.55	0.49486	2.5652	3.5583	6.3513	10.022																						286.63	3.66287	5.34926	7.72888	12.0719	3.65946	5.62344	7.20134	11.7798
287.4	1.3725	2.4604	3.98	6.2766	9.5463	0.22434	2.4511	3.4472	6.1971	9.8329																						286.83	3.66197	5.34795	7.72699	12.069	3.73485	5.55418	7.13597	11.711
287.6	1.372	2.4594	3.9785	6.2742	9.5427	0.53712	2.3057	3.2983	6.1658	9.6555																						287.03	3.66108	5.34665	7.72511	12.0661	3.57189	5.46709	7.21612	11.577
287.8	1.3714	2.4585	3.977	6.2718	9.539	1.0333	2.1402	3.4604	6.1584	9.6424																						287.23	3.66018	5.34534	7.72323	12.0632	3.70333	5.45718	7.4779	11.6076
288	1.3709	2.4575	3.9755	6.2694	9.5354	1.1727	2.0605	3.4662	6.2012	9.6902																						287.43	3.65928	5.34403	7.72135	12.0602	3.46635	5.57867	7.61699	11.4769
288.2	1.3704	2.4566	3.9739	6.267	9.5318	1.1468	2.1646	3.5133	6.1275	9.7333																						287.63	3.65839	5.34273	7.71947	12.0573	3.55939	5.70783	8.0337	11.4873
288.4	1.3699	2.4556	3.9724	6.2646	9.5281	1.201	2.246	3.5338	6.1346	9.8738																						287.83	3.65749	5.34142	7.71759	12.0544	3.58406	5.84354	8.14362	11.4476
288.6	1.3693	2.4547	3.9709	6.2622	9.5245	1.2033	2.4413	3.6027	6.0924	10.053																						288.03	3.6566	5.34012	7.71572	12.0515	3.64155	5.9565	7.99342	11.473
288.8	1.3688	2.4538	3.9694	6.2598	9.5209	1.1341	2.5667	3.7716	6.0521	10.16																						288.23	3.6557	5.33881	7.71384	12.0486	3.75848	5.87145	7.8214	11.5146
289	1.3683	2.4528	3.9679	6.2574	9.5173	1.0604	2.3656	3.7305	5.9583	10.011																						288.43	3.65481	5.33751	7.71197	12.0457	3.92401	5.78619	7.58383	11.6191
289.2	1.3678	2.4519	3.9664	6.2551	9.5136	1.0531	2.2182	3.6908	5.938	9.9646																						288.63	3.65391	5.33621	7.71009	12.0428	4.12043	5.53726	7.35858	11.7056
289.4	1.3672	2.4509	3.9648	6.2527	9.51	1.0304	2.0969	3.7016	5.9134	9.924																						288.83	3.65302	5.33491	7.70822	12.0398	4.51508	5.59082	7.22767	11.6948
289.6	1.3667	2.45	3.9633	6.2503	9.5064	1.0707	1.9428	3.7437	5.8081	9.7251																						289.03	3.65213	5.33361	7.70635	12.0369	4.81165	5.56725	7.36341	11.7707
289.8	1.3662	2.4491	3.9618	6.2479	9.5028	1.386	1.9601	3.694	5.8726	9.6403																						289.23	3.65124	5.33231	7.70448	12.034	4.926	5.48062	7.54779	11.9448
290	1.3657	2.4481	3.9603	6.2455	9.4992	1.566	1.753	3.5076	5.8238	9.5084																						289.43	3.65034	5.33101	7.70261	12.0311	4.76844	5.49202	7.67328	12.0185
290.2	1.3651	2.4472	3.9588	6.2431	9.4956	1.6354	1.4689	3.3305	5.7261	9.2593																						289.63	3.64945	5.32971	7.70074	12.0282	4.67385	5.55347	7.74619	12.1062
290.4	1.3646	2.4463	3.9573	6.2408	9.492	1.7222	1.5263	3.3924	5.6698	9.135																						289.83	3.64856	5.32841	7.69887	12.0253	4.65659	5.70919	7.8131	12.2771
290.6	1.3641	2.4453	3.9558	6.2384	9.4884	1.7567	1.7216	3.5681	5.6848	9.0967																						290.03	3.64767	5.32712	7.697	12.0224	4.46581	5.68325	7.78689	12.1948
290.8	1.3636	2.4444	3.9543	6.236	9.4847	1.7237	1.9271	3.578	5.7867	9.1819																						290.23	3.64678	5.32582	7.69513	12.0195	4.33072	5.66295	7.98001	12.0216
291	1.3631	2.4435	3.9527	6.2336	9.4811	2.0763	2.0538	3.5838	5.871	9.2718																						290.43	3.64589	5.32452	7.69327	12.0166	4.22544	5.6924	8.04818	11.9354
291.2	1.3625	2.4425	3.9512	6.2313	9.4775	2.1034	1.9959	3.5438	5.9431	9.295																						290.63	3.64501	5.32323	7.69141	12.0137	4.21893	5.62211	8.07612	11.9658
291.4	1.362	2.4416	3.9497	6.2289	9.474	1.8944	1.896	3.3639	5.8427	9.2495																						290.83	3.64412	5.32193	7.68954	12.0108	4.22515	5.48653	8.15031	11.8555
291.6	1.3615	2.4407	3.9482	6.2265	9.4704	1.6829	1.9196	3.3279	5.7894	9.2292																						291.03	3.64323	5.32064	7.68768	12.0079	4.32551	5.34663	8.12712	11.6243
291.8	1.361	2.4397	3.9467	6.2242	9.4668	1.5435	1.9474	3.4153	5.8788	9.2185																						291.23	3.64234	5.31935	7.68582	12.005	4.37938	5.32603	8.11704	11.4915
292	1.3605	2.4388	3.9452	6.2218	9.4632	1.5349	2.0128	3.4703	5.9819	9.2848																						291.43	3.64146	5.31806	7.68396	12.0021	4.48262	5.37705	8.01435	11.4554
292.2	1.3599	2.4379	3.9437	6.2194	9.4596	1.3986	2.0324	3.6145	6.1811	9.5863																						291.63	3.64057	5.31676	7.6821	11.9992	4.35783	5.42415	7.88216	11.3893
292.4	1.3594	2.437	3.9422	6.2171	9.456	1.289	2.1003	3.6618	6.2714	9.7103																						291.83	3.63968	5.31547	7.68024	11.9964	4.27229	5.57622	7.79651	11.4292
292.6	1.3589	2.436	3.9407	6.2147	9.4524	1.2886	2.1583	3.7211	6.4058	9.7228																						292.03	3.6388	5.31418	7.67838	11.9935	4.00679	5.7227	7.85005	11.4782
292.8	1.3584	2.4351	3.9392	6.2124	9.4488	1.4586	2.3196	3.8993	6.5296	9.7449																						292.23	3.63791	5.31289	7.67652	11.9906	3.85861	5.7464	7.75003	11.5456
293	1.3579	2.4342	3.9377	6.21	9.4453	1.4901	2.385	3.9146	6.5497	9.6233																						292.43	3.63703	5.3116	7.67467	11.9877	3.923	5.78781	7.79772	11.6902
293.2	1.3574	2.4332	3.9362	6.2076	9.4417	1.4987	2.3323	3.8806	6.4835	9.4607																						292.63	3.63615	5.31032	7.67281	11.9848	3.98535	5.83204	7.36481	11.7986
293.4	1.3568	2.4323	3.9347	6.2053	9.4381	1.4607	2.2893	3.9807	6.3618	9.3476																						292.83	3.63526	5.30903	7.67096	11.9819	3.97685	5.97504	7.16003	11.8511
293.6	1.3563	2.4314	3.9332	6.2029	9.4345	1.3209	2.1142	3.7536	6.0585	8.9505																						293.03	3.63438	5.30774	7.6691	11.979	3.7747	5.98309	7.15526	11.8464
293.8	1.3558	2.4305	3.9317	6.2006	9.431	1.2908	2.0739	3.573	5.9688	8.9158																						293.23	3.6335	5.30645	7.66725	11.9762	3.70342	5.89306	7.29112	11.8078
294	1.3553	2.4295	3.9303	6.1982	9.4274	1.2342	2.1087	3.5414	5.9268	9.0366																						293.43	3.63261	5.30517	7.6654	11.9733	3.72114	5.65085	7.21606	11.7627
294.2	1.3548	2.4286	3.9288	6.1959	9.4238	1.1605	2.121	3.6552	5.9487	9.1036																						293.63	3.63173	5.30388	7.66355	11.9704	3.81602	5.39539	7.23159	11.6622
294.4	1.3543	2.4277	3.9273	6.1935	9.4203	1.2733	2.0777	3.4947	5.9861	9.1499																						293.83	3.63085	5.3026	7.6617	11.9675	3.72479	5.3243	7.19493	11.784
294.6	1.3537	2.4268	3.9258	6.1912	9.4167	1.2011	2.0232	3.3779	5.9838	9.0853																						294.03	3.62997	5.30131	7.65985	11.9647	3.63717	5.33918	7.18908	11.8251
294.8	1.3532	2.4259	3.9243	6.1888	9.4131	1.2194	2.3635	3.4338	6.1328	9.4526																						294.23	3.62909	5.30003	7.658	11.9618	3.59852	5.39983	7.28662	11.6839
295	1.3527	2.4249	3.9228	6.1865	9.4096	1.0483	2.6779	3.4936	6.2171	9.6186																						294.43	3.62821	5.29875	7.65615	11.9589	3.60678	5.32696	7.46088	11.7365
295.2	1.3522	2.424	3.9213	6.1841	9.406	1.0297	2.7645	3.5239	6.2322	9.702																						294.63	3.62733	5.29747	7.65431	11.956	3.64642	5.28868	7.47886	11.8456
295.4	1.3517	2.4231	3.9198	6.1818	9.4025	1.0222	2.7428	3.4962	6.2047	9.7425																						294.83	3.62645	5.29619	7.65246	11.9532	3.67989	5.20121	7.5422	11.9
295.6	1.3512	2.4222	3.9183	6.1795	9.3989	0.93193	2.8306	3.6727	6.2934	9.7703																						295.03	3.62557	5.29491	7.65062	11.9503	3.57323	5.37968	7.57937	11.9764
295.8	1.3507	2.4213	3.9169	6.1771	9.3954	0.89345	2.8945	3.6156	6.3524	9.7064																						295.23	3.6247	5.29363	7.64877	11.9474	3.46553	5.53343	7.55442	11.9784
296	1.3502	2.4203	3.9154	6.1748	9.3918	0.87952	3.0153	3.6691	6.4728	9.6947																						295.43	3.62382	5.29235	7.64693	11.9446	3.7071	5.45	7.53904	12.036
296.2	1.3496	2.4194	3.9139	6.1724	9.3883	0.94745	3.0423	3.7268	6.4676	9.7219																						295.63	3.62294	5.29107	7.64509	11.9417	3.7225	5.45659	7.52286	12.075
296.4	1.3491	2.4185	3.9124	6.1701	9.3847	1.1325	2.8433	3.7968	6.3213	9.6287																						295.83	3.62206	5.28979	7.64325	11.9388	3.65992	5.64501	7.46937	11.934
296.6	1.3486	2.4176	3.9109	6.1678	9.3812	1.2625	2.7992	3.8481	6.2513	9.5603																						296.03	3.62119	5.28851	7.6414	11.936	3.48081	5.71498	7.48121	11.6035
296.8	1.3481	2.4167	3.9094	6.1654	9.3777	1.2507	2.7434	3.858	6.3372	9.5602																						296.23	3.62031	5.28723	7.63957	11.9331	3.38232	5.71656	7.4587	11.6213
297	1.3476	2.4158	3.908	6.1631	9.3741	1.2273	2.784	4.0631	6.4294	9.6832																						296.43	3.61944	5.28596	7.63773	11.9302	3.39047	5.75189	7.41758	11.6552
297.2	1.3471	2.4148	3.9065	6.1608	9.3706	1.1657	2.7384	3.9296	6.3408	9.6115																						296.63	3.61856	5.28468	7.63589	11.9274	3.44622	5.80092	7.19558	11.6291
297.4	1.3466	2.4139	3.905	6.1585	9.367	1.122	2.6113	4.0702	6.2276	9.5621																						296.83	3.61769	5.28341	7.63405	11.9245	3.34101	5.8798	7.20525	11.5917
297.6	1.3461	2.413	3.9035	6.1561	9.3635	1.0412	2.5171	4.0281	6.1586	9.5186																						297.03	3.61681	5.28213	7.63221	11.9217	3.31363	5.87892	7.2711	11.4764
297.8	1.3456	2.4121	3.9021	6.1538	9.36	0.97836	2.4573	3.9328	6.1081	9.5045																						297.23	3.61594	5.28086	7.63038	11.9188	3.34905	5.81967	7.32546	11.3963
298	1.345	2.4112	3.9006	6.1515	9.3565	1.0601	2.2054	3.9527	6.0115	9.4826																						297.43	3.61506	5.27958	7.62854	11.916	3.52117	5.68216	7.31827	11.3751
298.2	1.3445	2.4103	3.8991	6.1492	9.3529	1.1829	2.0788	3.9367	5.8975	9.45																						297.63	3.61419	5.27831	7.62671	11.9131	3.75473	5.58156	7.35643	11.3669
298.4	1.344	2.4094	3.8976	6.1468	9.3494	1.1841	1.994	3.9633	5.867	9.4648																						297.83	3.61332	5.27704	7.62488	11.9103	3.81552	5.56782	7.40878	11.3779
298.6	1.3435	2.4085	3.8962	6.1445	9.3459	1.2439	1.8888	3.8247	5.7716	9.3349																						298.03	3.61245	5.27577	7.62304	11.9074	4.03668	5.55037	7.43095	11.3589
298.8	1.343	2.4075	3.8947	6.1422	9.3424	1.1798	1.9677	3.7422	5.9026	9.3503																						298.23	3.61158	5.2745	7.62121	11.9045	4.03102	5.51858	7.50282	11.3236
299	1.3425	2.4066	3.8932	6.1399	9.3388	1.0801	2.0182	3.4561	5.7914	9.1373																						298.43	3.6107	5.27323	7.61938	11.9017	4.01302	5.50757	7.63457	11.3796
299.2	1.342	2.4057	3.8917	6.1376	9.3353	0.97935	2.0755	3.4091	5.773	9.2516																						298.63	3.60983	5.27196	7.61755	11.8989	4.08282	5.57097	7.60382	11.5628
299.4	1.3415	2.4048	3.8903	6.1353	9.3318	1.0043	1.9628	3.4815	5.8065	9.4677																						298.83	3.60896	5.27069	7.61572	11.896	4.00511	5.59744	7.54757	11.5679
299.6	1.341	2.4039	3.8888	6.1329	9.3283	1.019	2.2564	3.4369	5.8137	9.6468																						299.03	3.60809	5.26942	7.61389	11.8932	4.06988	5.47403	7.49572	11.6214
299.8	1.3405	2.403	3.8873	6.1306	9.3248	1.0435	2.3728	3.4723	5.9391	9.8506																						299.23	3.60722	5.26815	7.61207	11.8903	4.1102	5.2519	7.35586	11.7063
300	1.34	2.4021	3.8859	6.1283	9.3213	1.0811	2.4682	3.5899	6.1118	9.8951																						299.43	3.60635	5.26688	7.61024	11.8875	4.18488	5.0263	7.30063	11.9259
300.2	1.3395	2.4012	3.8844	6.126	9.3178	1.182	2.4278	3.5966	6.1221	9.7164																						299.63	3.60548	5.26561	7.60841	11.8846	4.03547	4.95508	7.40178	12.0865
300.4	1.339	2.4003	3.8829	6.1237	9.3143	1.2224	2.2692	3.5452	5.9475	9.5034																						299.83	3.60462	5.26435	7.60659	11.8818	4.01937	4.91913	7.46464	12.1027
300.6	1.3385	2.3994	3.8815	6.1214	9.3108	1.224	2.3062	3.5236	5.8432	9.402																						300.03	3.60375	5.26308	7.60476	11.8789	3.96038	4.94975	7.61521	12.1268
300.8	1.3379	2.3985	3.88	6.1191	9.3073	1.2058	2.5209	3.4893	5.7977	9.457																						300.23	3.60288	5.26182	7.60294	11.8761	3.9888	4.94597	7.57135	12.0196
301	1.3374	2.3976	3.8786	6.1168	9.3038	1.2577	2.6432	3.6299	5.8996	9.3783																						300.43	3.60201	5.26055	7.60112	11.8733	3.95827	4.97947	7.59427	11.9017
301.2	1.3369	2.3967	3.8771	6.1145	9.3003	1.2844	2.7732	3.791	5.9488	9.2111																						300.63	3.60114	5.25929	7.59929	11.8704	3.93942	5.06792	7.55814	11.8539
301.4	1.3364	2.3958	3.8756	6.1122	9.2968	1.2373	2.6096	3.8072	5.9098	8.9694																						300.83	3.60028	5.25802	7.59747	11.8676	3.8934	5.14303	7.40483	11.6867
301.6	1.3359	2.3949	3.8742	6.1099	9.2933	1.2126	2.6263	3.9413	6.0197	9.0294																						301.03	3.59941	5.25676	7.59565	11.8648	3.84007	5.26182	7.44484	11.6157
301.8	1.3354	2.394	3.8727	6.1076	9.2898	1.2039	2.6428	4.0318	5.9386	9.0289																						301.23	3.59855	5.2555	7.59383	11.8619	3.93338	5.57365	7.45455	11.656
302	1.3349	2.393	3.8713	6.1053	9.2863	1.2036	2.5104	4.1193	5.9565	9.0094																						301.43	3.59768	5.25424	7.59201	11.8591	4.06208	5.76116	7.33793	11.648
302.2	1.3344	2.3921	3.8698	6.103	9.2828	1.2691	2.2941	4.114	5.891	9.0336																						301.63	3.59682	5.25297	7.59019	11.8563	4.08661	5.83683	7.27747	11.8281
302.4	1.3339	2.3912	3.8683	6.1007	9.2793	1.167	2.1395	4.0382	5.8871	9.0543																						301.83	3.59595	5.25171	7.58838	11.8534	4.02248	5.70222	7.29495	11.8231
302.6	1.3334	2.3903	3.8669	6.0984	9.2759	0.97297	2.0327	3.9321	5.8166	8.9984																						302.03	3.59509	5.25045	7.58656	11.8506	4.00155	5.62235	7.20321	11.9148
302.8	1.3329	2.3894	3.8654	6.0961	9.2724	0.86413	2.1661	3.9547	5.9759	9.1952																						302.23	3.59422	5.24919	7.58474	11.8478	3.95304	5.51984	7.06084	11.9142
303	1.3324	2.3885	3.864	6.0938	9.2689	0.82919	2.3247	3.9727	5.9889	9.2876																						302.43	3.59336	5.24793	7.58293	11.845	3.94109	5.40155	7.11103	11.9651
303.2	1.3319	2.3876	3.8625	6.0915	9.2654	0.85578	2.3066	3.8549	5.9381	9.2469																						302.63	3.5925	5.24667	7.58111	11.8421	4.00641	5.29143	7.1886	11.9662
303.4	1.3314	2.3867	3.8611	6.0892	9.2619	0.93117	2.0906	3.7098	5.8254	9.2196																						302.83	3.59163	5.24542	7.5793	11.8393	4.02853	5.24381	7.12986	11.8909
303.6	1.3309	2.3858	3.8596	6.0869	9.2585	0.91299	2.2577	3.666	6.0006	9.4533																						303.03	3.59077	5.24416	7.57749	11.8365	4.07905	5.28703	7.35881	11.9041
303.8	1.3304	2.385	3.8582	6.0847	9.255	0.86181	2.4914	3.6791	6.2143	9.604																						303.23	3.58991	5.2429	7.57567	11.8337	4.02217	5.21472	7.4188	11.9442
304	1.3299	2.3841	3.8567	6.0824	9.2515	0.84446	2.7052	3.8429	6.3699	9.6922																						303.43	3.58905	5.24164	7.57386	11.8308	3.9751	5.29779	7.45071	11.8731
304.2	1.3294	2.3832	3.8553	6.0801	9.248	0.88955	2.7358	3.8181	6.3282	9.5942																						303.63	3.58819	5.24039	7.57205	11.828	3.91237	5.22253	7.51358	11.8411
304.4	1.3289	2.3823	3.8538	6.0778	9.2446	1.0026	2.8417	3.7276	6.2357	9.5457																						303.83	3.58733	5.23913	7.57024	11.8252	3.55642	5.21358	7.46119	11.5771
304.6	1.3284	2.3814	3.8524	6.0755	9.2411	1.0545	2.8985	3.6622	6.2398	9.5647																						304.03	3.58646	5.23788	7.56843	11.8224	3.4288	5.20654	7.54412	11.4566
304.8	1.3279	2.3805	3.8509	6.0732	9.2376	1.1938	2.7968	3.527	6.1671	9.4712																						304.23	3.5856	5.23662	7.56662	11.8196	3.3914	5.26311	7.54585	11.4729
305	1.3274	2.3796	3.8495	6.071	9.2342	1.1935	2.8552	3.5831	6.2202	9.466																						304.43	3.58474	5.23537	7.56481	11.8167	3.43785	5.19877	7.55434	11.4545
305.2	1.3269	2.3787	3.848	6.0687	9.2307	1.2	2.5271	3.4474	5.9638	9.1671																						304.63	3.58388	5.23412	7.56301	11.8139	3.62906	5.20887	7.51719	11.4171
305.4	1.3264	2.3778	3.8466	6.0664	9.2273	1.1562	2.5157	3.5968	6.0405	9.256																						304.83	3.58303	5.23286	7.5612	11.8111	3.82479	5.21985	7.33933	11.489
305.6	1.3259	2.3769	3.8451	6.0641	9.2238	1.235	2.3697	3.4322	5.932	9.3185																						305.03	3.58217	5.23161	7.55939	11.8083	3.91728	5.21527	7.19073	11.573
305.8	1.3254	2.376	3.8437	6.0619	9.2204	1.2543	2.1966	3.3884	5.9331	9.4071																						305.23	3.58131	5.23036	7.55759	11.8055	3.90691	5.28324	7.0729	11.6632
306	1.3249	2.3751	3.8422	6.0596	9.2169	1.1446	2.1626	3.3663	5.8694	9.3199																						305.43	3.58045	5.22911	7.55578	11.8027	3.85595	5.55542	6.91355	11.6135
306.2	1.3244	2.3742	3.8408	6.0573	9.2134	1.0159	2.2441	3.3788	5.8128	9.2438																						305.63	3.57959	5.22785	7.55398	11.7999	3.94135	5.58954	6.79891	11.535
306.4	1.3239	2.3733	3.8394	6.055	9.21	0.85101	2.0745	3.2438	5.7483	9.0907																						305.83	3.57874	5.2266	7.55218	11.7971	3.96335	5.58703	6.93071	11.4634
306.6	1.3234	2.3724	3.8379	6.0528	9.2066	0.87688	1.9554	3.1713	5.6596	9.0252																						306.03	3.57788	5.22535	7.55037	11.7943	4.0995	5.58983	6.87529	11.4184
306.8	1.3229	2.3715	3.8365	6.0505	9.2031	1.0775	2.03	3.2752	5.6905	9.1633																						306.23	3.57702	5.2241	7.54857	11.7914	4.0557	5.56181	7.00179	11.3793
307	1.3224	2.3707	3.835	6.0482	9.1997	1.1512	2.0002	3.2934	5.6875	9.1953																						306.43	3.57617	5.22286	7.54677	11.7886	4.01485	5.49393	6.98238	11.439
307.2	1.3219	2.3698	3.8336	6.046	9.1962	1.0799	2.1432	3.4335	5.7127	9.2084																						306.63	3.57531	5.22161	7.54497	11.7858	3.9742	5.49715	7.12792	11.4673
307.4	1.3214	2.3689	3.8322	6.0437	9.1928	0.96627	2.2539	3.6448	5.6737	9.1948																						306.83	3.57445	5.22036	7.54317	11.783	3.99364	5.50448	7.27734	11.4976
307.6	1.3209	2.368	3.8307	6.0414	9.1893	0.86923	2.2931	3.5571	5.6524	9.1208																						307.03	3.5736	5.21911	7.54137	11.7802	4.01249	5.49086	7.28702	11.6462
307.8	1.3204	2.3671	3.8293	6.0392	9.1859	0.78702	2.3814	3.5646	5.6636	9.0965																						307.23	3.57274	5.21786	7.53957	11.7774	4.04708	5.44396	7.19834	11.5832
308	1.3199	2.3662	3.8279	6.0369	9.1825	0.82889	2.2791	3.4875	5.5581	8.9949																						307.43	3.57189	5.21662	7.53777	11.7746	4.0007	5.39477	7.25336	11.7511
308.2	1.3195	2.3653	3.8264	6.0347	9.179	0.91381	2.223	3.3785	5.5104	8.8815																						307.63	3.57104	5.21537	7.53598	11.7718	3.88986	5.31438	7.2574	11.8175
308.4	1.319	2.3644	3.825	6.0324	9.1756	0.89298	2.266	3.323	5.5722	8.8418																						307.83	3.57018	5.21413	7.53418	11.769	3.79221	5.26511	7.22509	11.7871
308.6	1.3185	2.3636	3.8236	6.0301	9.1722	0.94814	2.4001	3.3729	5.6816	8.9378																						308.03	3.56933	5.21288	7.53239	11.7662	3.79165	5.31449	7.24761	11.8406
308.8	1.318	2.3627	3.8221	6.0279	9.1687	0.85416	2.1276	3.1164	5.5972	8.7654																						308.23	3.56847	5.21164	7.53059	11.7634	3.84069	5.15787	7.20517	11.7135
309	1.3175	2.3618	3.8207	6.0256	9.1653	0.69904	1.951	3.0125	5.5406	8.7835																						308.43	3.56762	5.21039	7.5288	11.7606	3.93983	5.17855	7.00682	11.5835
309.2	1.317	2.3609	3.8193	6.0234	9.1619	0.6801	1.9046	3.1065	5.61	8.9559																						308.63	3.56677	5.20915	7.527	11.7578	3.91929	5.33746	6.90609	11.4778
309.4	1.3165	2.36	3.8178	6.0211	9.1585	0.5184	1.8587	3.095	5.6522	8.9836																						308.83	3.56592	5.20791	7.52521	11.7551	3.83318	5.49905	6.98592	11.4264
309.6	1.316	2.3591	3.8164	6.0189	9.155	0.4624	1.9115	3.1328	5.7481	9.0344																						309.03	3.56507	5.20666	7.52342	11.7523	3.76343	5.6035	6.96838	11.5018
309.8	1.3155	2.3582	3.815	6.0166	9.1516	0.47064	1.9282	3.1649	5.7422	9.0361																						309.23	3.56421	5.20542	7.52163	11.7495	3.74044	5.65169	6.96593	11.6255
310	1.315	2.3574	3.8135	6.0144	9.1482	0.45313	1.8782	3.2924	5.7903	9.0987																						309.43	3.56336	5.20418	7.51983	11.7467	3.7	5.60402	7.152	11.4918
310.2	1.3145	2.3565	3.8121	6.0121	9.1448	0.41564	2.0942	3.3916	5.9504	9.1741																						309.63	3.56251	5.20294	7.51804	11.7439	3.74412	5.38035	7.16518	11.4361
310.4	1.314	2.3556	3.8107	6.0099	9.1414	0.50099	2.3897	3.7278	6.1696	9.4089																						309.83	3.56166	5.2017	7.51625	11.7411	3.76441	5.21814	7.14684	11.5074
310.6	1.3135	2.3547	3.8093	6.0076	9.1379	0.54165	2.562	3.7911	6.296	9.5033																						310.03	3.56081	5.20046	7.51447	11.7383	3.73569	5.29823	7.17566	11.4433
310.8	1.313	2.3538	3.8078	6.0054	9.1345	0.7142	2.5983	3.828	6.3023	9.538																						310.23	3.55996	5.19922	7.51268	11.7355	3.6842	5.38804	7.19565	11.352
311	1.3125	2.3529	3.8064	6.0031	9.1311	0.85487	2.6239	3.8103	6.2655	9.3688																						310.43	3.55911	5.19798	7.51089	11.7327	3.67906	5.35525	7.24036	11.3929
311.2	1.3121	2.3521	3.805	6.0009	9.1277	0.78351	2.7698	3.8395	6.2454	9.2794																						310.63	3.55826	5.19674	7.5091	11.73	3.72901	5.26512	7.29579	11.5333
311.4	1.3116	2.3512	3.8036	5.9986	9.1243	0.87337	2.777	3.8321	6.2543	9.2396																						310.83	3.55741	5.1955	7.50732	11.7272	3.78337	5.21066	7.26957	11.6259
311.6	1.3111	2.3503	3.8021	5.9964	9.1209	0.97206	2.7386	3.8356	6.1496	9.2182																						311.03	3.55657	5.19426	7.50553	11.7244	3.83278	4.99097	7.26283	11.7231
311.8	1.3106	2.3494	3.8007	5.9942	9.1175	1.0043	2.6626	3.8546	6.0528	9.0348																						311.23	3.55572	5.19302	7.50374	11.7216	3.9016	4.90019	7.26397	11.717
312	1.3101	2.3486	3.7993	5.9919	9.1141	1.1265	2.5965	3.7659	6.1172	9.0127																						311.43	3.55487	5.19179	7.50196	11.7188	3.89741	4.91706	7.26662	11.6305
312.2	1.3096	2.3477	3.7979	5.9897	9.1107	1.3622	2.6202	3.7305	6.1552	8.8766																						311.63	3.55402	5.19055	7.50018	11.716	3.76883	5.07327	7.30489	11.5963
312.4	1.3091	2.3468	3.7965	5.9874	9.1073	1.3489	2.641	3.5972	6.1171	8.7907																						311.83	3.55317	5.18931	7.49839	11.7133	3.86113	5.25262	7.25495	11.6029
312.6	1.3086	2.3459	3.795	5.9852	9.1039	1.2288	2.4444	3.3984	6.036	8.8504																						312.03	3.55233	5.18808	7.49661	11.7105	3.94699	5.24624	7.23151	11.5774
312.8	1.3081	2.345	3.7936	5.983	9.1005	1.0786	2.2677	3.2879	6.0263	8.9244																						312.23	3.55148	5.18684	7.49483	11.7077	4.07998	5.22497	7.21133	11.6058
313	1.3076	2.3442	3.7922	5.9807	9.0971	1.1183	2.2614	3.2909	6.0673	8.9926																						312.43	3.55063	5.18561	7.49305	11.7049	4.04941	5.23345	7.24581	11.6379
313.2	1.3072	2.3433	3.7908	5.9785	9.0937	1.1731	2.1072	3.304	6.0839	8.9978																						312.63	3.54979	5.18437	7.49127	11.7022	3.95512	5.26182	7.27787	11.6705
313.4	1.3067	2.3424	3.7894	5.9763	9.0903	1.179	2.0072	3.3377	5.9518	8.9617																						312.83	3.54894	5.18314	7.48949	11.6994	3.77093	5.43275	7.25792	11.6908
313.6	1.3062	2.3415	3.788	5.974	9.0869	1.1274	2.0304	3.4559	5.8855	9.0644																						313.03	3.5481	5.18191	7.48771	11.6966	3.75653	5.5489	7.26454	11.5165
313.8	1.3057	2.3407	3.7865	5.9718	9.0835	1.144	2.1155	3.5296	5.9067	9.2102																						313.23	3.54725	5.18067	7.48593	11.6938	3.7682	5.50272	6.98897	11.2018
314	1.3052	2.3398	3.7851	5.9696	9.0801	1.1918	2.1049	3.6487	6.0338	9.3638																						313.43	3.54641	5.17944	7.48415	11.6911	3.71672	5.47915	6.86402	11.1865
314.2	1.3047	2.3389	3.7837	5.9673	9.0768	1.2615	1.9787	3.7179	6.0906	9.2775																						313.63	3.54556	5.17821	7.48237	11.6883	3.65219	5.49368	6.82538	11.1909
314.4	1.3042	2.338	3.7823	5.9651	9.0734	1.1138	2.123	3.9033	6.1415	9.2991																						313.83	3.54472	5.17698	7.4806	11.6855	3.67473	5.3516	6.84164	11.0891
314.6	1.3037	2.3372	3.7809	5.9629	9.07	1.1319	2.0193	3.8591	5.9981	9.1862																						314.03	3.54388	5.17575	7.47882	11.6828	3.69497	5.19753	6.7887	11.1225
314.8	1.3033	2.3363	3.7795	5.9607	9.0666	1.0141	2.1556	3.8491	5.9937	9.2346																						314.23	3.54303	5.17452	7.47704	11.68	3.74964	5.29293	6.81869	11.159
315	1.3028	2.3354	3.7781	5.9584	9.0632	0.91167	2.2312	3.7818	5.8509	9.1918																						314.43	3.54219	5.17329	7.47527	11.6772	3.76273	5.33461	6.96426	11.2694
315.2	1.3023	2.3345	3.7767	5.9562	9.0599	1.0139	2.3985	3.8162	5.8904	9.1865																						314.63	3.54135	5.17206	7.47349	11.6745	3.70772	5.41715	7.03657	11.3298
315.4	1.3018	2.3337	3.7752	5.954	9.0565	0.9942	2.4488	3.7568	5.8596	9.235																						314.83	3.5405	5.17083	7.47172	11.6717	3.56248	5.49725	7.15192	11.5711
315.6	1.3013	2.3328	3.7738	5.9518	9.0531	0.93251	2.2751	3.6486	5.8552	9.1752																						315.03	3.53966	5.1696	7.46995	11.6689	3.5615	5.4104	7.12987	11.7757
315.8	1.3008	2.3319	3.7724	5.9496	9.0497	0.87414	2.2812	3.5143	5.8371	9.1351																						315.23	3.53882	5.16837	7.46817	11.6662	3.66919	5.30864	7.10806	11.8246
316	1.3003	2.3311	3.771	5.9473	9.0464	0.93849	2.2547	3.4006	5.7487	9.0711																						315.43	3.53798	5.16714	7.4664	11.6634	3.89351	5.47687	7.18303	11.9021
316.2	1.2999	2.3302	3.7696	5.9451	9.043	0.99442	2.3106	3.5475	5.6649	9.0658																						315.63	3.53714	5.16591	7.46463	11.6606	3.98161	5.67008	7.21324	11.6672
316.4	1.2994	2.3293	3.7682	5.9429	9.0396	1.076	2.3153	3.5671	5.6896	9.1205																						315.83	3.53629	5.16469	7.46286	11.6579	4.07536	5.73937	7.23888	11.5637
316.6	1.2989	2.3285	3.7668	5.9407	9.0363	1.0128	2.4152	3.6156	5.9033	9.2672																						316.03	3.53545	5.16346	7.46109	11.6551	4.08027	5.79676	7.1578	11.6642
316.8	1.2984	2.3276	3.7654	5.9385	9.0329	1.0359	2.4498	3.6678	5.8993	9.4049																						316.23	3.53461	5.16223	7.45932	11.6524	4.08286	5.73609	7.04629	11.705
317	1.2979	2.3267	3.764	5.9363	9.0295	1.0417	2.3048	3.7316	5.8912	9.4104																						316.43	3.53377	5.16101	7.45755	11.6496	3.82192	5.78201	7.06931	11.5789
317.2	1.2974	2.3259	3.7626	5.9341	9.0262	0.96073	2.2625	3.744	6.0491	9.3587																						316.63	3.53293	5.15978	7.45578	11.6468	3.78353	5.88067	7.16894	11.4021
317.4	1.2969	2.325	3.7612	5.9318	9.0228	0.93258	2.3941	3.7309	6.0977	9.3619																						316.83	3.53209	5.15856	7.45401	11.6441	3.66319	5.77921	7.3092	11.5301
317.6	1.2965	2.3241	3.7598	5.9296	9.0195	0.92755	2.4388	3.7307	6.0963	9.3707																						317.03	3.53125	5.15733	7.45225	11.6413	3.65468	5.76624	7.33257	11.4917
317.8	1.296	2.3233	3.7584	5.9274	9.0161	1.0418	2.4541	3.647	6.0372	9.5617																						317.23	3.53042	5.15611	7.45048	11.6386	3.73641	5.58591	7.45359	11.5659
318	1.2955	2.3224	3.757	5.9252	9.0127	0.99938	2.4435	3.6635	5.9217	9.5755																						317.43	3.52958	5.15488	7.44871	11.6358	3.62116	5.48883	7.53093	11.4996
318.2	1.295	2.3215	3.7556	5.923	9.0094	1.0826	2.3229	3.5719	5.7798	9.4718																						317.63	3.52874	5.15366	7.44695	11.6331	3.50173	5.33707	7.67683	11.3227
318.4	1.2945	2.3207	3.7542	5.9208	9.006	1.1097	2.2158	3.5423	5.7799	9.4495																						317.83	3.5279	5.15244	7.44518	11.6303	3.17284	5.3209	7.634	11.1665
318.6	1.294	2.3198	3.7528	5.9186	9.0027	1.1429	2.2367	3.5792	5.8119	9.3987																						318.03	3.52706	5.15121	7.44342	11.6276	3.16871	5.37495	7.59986	11.0805
318.8	1.2936	2.3189	3.7514	5.9164	8.9993	1.2338	2.1928	3.581	5.7712	9.3113																						318.23	3.52623	5.14999	7.44166	11.6248	3.14553	5.54272	7.55333	11.1381
319	1.2931	2.3181	3.75	5.9142	8.996	1.056	2.2073	3.6496	5.7972	9.2764																						318.43	3.52539	5.14877	7.43989	11.6221	3.09205	5.65725	7.42756	11.2121
319.2	1.2926	2.3172	3.7486	5.912	8.9926	0.93527	2.2267	3.6519	5.8111	9.1467																						318.63	3.52455	5.14755	7.43813	11.6193	3.10772	5.76133	7.17024	11.2268
319.4	1.2921	2.3163	3.7472	5.9098	8.9893	0.91405	2.2097	3.6437	5.8419	9.0728																						318.83	3.52371	5.14633	7.43637	11.6166	3.10635	5.74168	7.02391	11.1591
319.6	1.2916	2.3155	3.7458	5.9076	8.9859	0.90026	2.194	3.5459	5.865	9.0245																						319.03	3.52288	5.14511	7.43461	11.6138	3.26713	5.65792	7.12668	11.1033
319.8	1.2912	2.3146	3.7444	5.9054	8.9826	0.90738	2.2046	3.478	5.7899	9.0054																						319.23	3.52204	5.14389	7.43285	11.6111	3.53951	5.67025	7.23688	10.9995
320	1.2907	2.3137	3.743	5.9032	8.9793	1.0123	2.2512	3.4635	5.7788	8.935																						319.43	3.52121	5.14267	7.43109	11.6083	3.68388	5.53798	7.21723	11.0136
320.2	1.2902	2.3129	3.7416	5.901	8.9759	1.0711	2.3013	3.424	5.8217	8.9488																						319.63	3.52037	5.14145	7.42933	11.6056	3.8763	5.52778	7.25345	11.1789
320.4	1.2897	2.312	3.7402	5.8988	8.9726	1.3062	2.3529	3.5341	6.0028	9.0263																						319.83	3.51954	5.14023	7.42757	11.6028	4.0181	5.55601	7.12508	11.2901
320.6	1.2892	2.3112	3.7388	5.8966	8.9693	1.4487	2.4324	3.7153	6.104	9.1109																						320.03	3.5187	5.13901	7.42581	11.6001	4.03242	5.49384	6.97536	11.2559
320.8	1.2888	2.3103	3.7374	5.8944	8.9659	1.4042	2.4613	3.757	6.065	9.0553																						320.23	3.51787	5.13779	7.42405	11.5974	3.98435	5.3872	6.80357	11.285
321	1.2883	2.3094	3.7361	5.8922	8.9626	1.3821	2.5344	3.8212	6.0415	9.1141																						320.43	3.51703	5.13657	7.42229	11.5946	3.78795	5.4288	6.88654	11.2587
321.2	1.2878	2.3086	3.7347	5.89	8.9593	1.4214	2.6474	3.8213	6.0685	9.1061																						320.63	3.5162	5.13536	7.42054	11.5919	3.69998	5.45579	6.95164	11.3943
321.4	1.2873	2.3077	3.7333	5.8878	8.9559	1.4414	2.7004	3.9314	6.0864	9.1251																						320.83	3.51536	5.13414	7.41878	11.5891	3.75823	5.53188	6.94488	11.419
321.6	1.2868	2.3069	3.7319	5.8856	8.9526	1.4764	2.6734	3.9078	5.8708	9.1854																						321.03	3.51453	5.13292	7.41702	11.5864	3.8812	5.46002	7.06167	11.2156
321.8	1.2864	2.306	3.7305	5.8835	8.9493	1.5844	2.7358	3.9392	5.868	9.2681																						321.23	3.5137	5.13171	7.41527	11.5837	3.97629	5.53906	7.16688	11.1743
322	1.2859	2.3051	3.7291	5.8813	8.9459	1.5518	2.6707	3.9762	5.8439	9.3327																						321.43	3.51286	5.13049	7.41351	11.5809	3.83802	5.57753	7.21682	11.2643
322.2	1.2854	2.3043	3.7277	5.8791	8.9426	1.5889	2.6075	3.9777	5.8219	9.3782																						321.63	3.51203	5.12928	7.41176	11.5782	3.7306	5.40981	7.30535	11.3547
322.4	1.2849	2.3034	3.7263	5.8769	8.9393	1.4699	2.4709	3.8813	5.7948	9.3565																						321.83	3.5112	5.12806	7.41001	11.5755	3.77326	5.37272	7.44856	11.4716
322.6	1.2844	2.3026	3.7249	5.8747	8.936	1.5117	2.4227	3.6922	5.7049	9.1858																						322.03	3.51037	5.12685	7.40825	11.5727	3.79625	5.38986	7.67284	11.4958
322.8	1.284	2.3017	3.7236	5.8725	8.9327	1.3437	2.5394	3.6952	5.604	9.1653																						322.23	3.50954	5.12563	7.4065	11.57	3.69364	5.49414	7.75691	11.3957
323	1.2835	2.3009	3.7222	5.8703	8.9293	1.2841	2.5864	3.7802	5.6297	9.3374																						322.43	3.5087	5.12442	7.40475	11.5673	3.60317	5.67192	7.9001	11.3183
323.2	1.283	2.3	3.7208	5.8682	8.926	1.0549	2.5388	3.8108	5.65	9.4414																						322.63	3.50787	5.12321	7.403	11.5645	3.66983	5.80672	7.91994	11.3452
323.4	1.2825	2.2991	3.7194	5.866	8.9227	0.97637	2.3932	3.7251	5.6536	9.3281																						322.83	3.50704	5.12199	7.40125	11.5618	3.34779	5.90259	7.78925	11.322
323.6	1.2821	2.2983	3.718	5.8638	8.9194	1.022	2.3296	3.6077	5.6368	9.1795																						323.03	3.50621	5.12078	7.3995	11.5591	3.31836	5.77511	7.63542	11.1812
323.8	1.2816	2.2974	3.7166	5.8616	8.9161	1.1614	2.4193	3.6369	5.754	9.2571																						323.23	3.50538	5.11957	7.39775	11.5563	3.43434	5.60528	7.62285	11.1107
324	1.2811	2.2966	3.7153	5.8594	8.9128	1.2364	2.542	3.7334	5.9064	9.3559																						323.43	3.50455	5.11836	7.396	11.5536	3.4636	5.55486	7.26716	11.0349
324.2	1.2806	2.2957	3.7139	5.8573	8.9095	1.1465	2.5334	3.6937	5.8299	9.255																						323.63	3.50372	5.11715	7.39425	11.5509	3.37653	5.62681	6.997	10.9831
324.4	1.2801	2.2949	3.7125	5.8551	8.9061	1.1336	2.4806	3.6533	5.8555	9.2181																						323.83	3.50289	5.11594	7.3925	11.5482	3.29341	5.43735	6.98584	11.1865
324.6	1.2797	2.294	3.7111	5.8529	8.9028	1.0833	2.3248	3.5369	5.784	9.064																						324.03	3.50206	5.11472	7.39076	11.5454	3.2122	5.24497	7.05093	11.3832
324.8	1.2792	2.2932	3.7097	5.8507	8.8995	1.0693	2.2803	3.4367	5.825	9.0219																						324.23	3.50123	5.11351	7.38901	11.5427	3.11476	5.31385	7.27896	11.5092
325	1.2787	2.2923	3.7084	5.8486	8.8962	1.0873	2.1267	3.3647	5.7893	8.9889																						324.43	3.5004	5.1123	7.38726	11.54	3.13726	5.4467	7.33799	11.5409
325.2	1.2782	2.2915	3.707	5.8464	8.8929	1.1425	1.9436	3.3641	5.5611	8.8373																						324.63	3.49957	5.1111	7.38552	11.5373	3.1058	5.49222	7.45368	11.5844
325.4	1.2778	2.2906	3.7056	5.8442	8.8896	1.1543	2.2116	3.5538	5.5898	9.0948																						324.83	3.49875	5.10989	7.38377	11.5345	3.14149	5.45171	7.35343	11.6328
325.6	1.2773	2.2898	3.7042	5.842	8.8863	1.0688	2.1312	3.4073	5.3343	8.9147																						325.03	3.49792	5.10868	7.38203	11.5318	3.37248	5.35933	7.29033	11.6436
325.8	1.2768	2.2889	3.7028	5.8399	8.883	1.0218	2.1833	3.4945	5.3847	8.8966																						325.23	3.49709	5.10747	7.38028	11.5291	3.55255	5.22376	7.29166	11.7159
326	1.2763	2.2881	3.7015	5.8377	8.8797	1.0993	2.194	3.6196	5.5408	8.9014																						325.43	3.49626	5.10626	7.37854	11.5264	3.52419	5.09021	7.41219	11.7275
326.2	1.2759	2.2872	3.7001	5.8355	8.8764	1.1348	2.2944	3.6476	5.57	8.9505																						325.63	3.49544	5.10505	7.3768	11.5237	3.57679	5.03676	7.38646	11.6507
326.4	1.2754	2.2864	3.6987	5.8334	8.8731	1.17	2.3669	3.624	5.6177	9.009																						325.83	3.49461	5.10385	7.37505	11.5209	3.59624	5.05793	7.43808	11.4346
326.6	1.2749	2.2855	3.6973	5.8312	8.8698	1.2117	2.2916	3.5312	5.5802	8.8865																						326.03	3.49378	5.10264	7.37331	11.5182	3.62948	5.11904	7.52522	11.5396
326.8	1.2745	2.2847	3.696	5.829	8.8666	1.293	2.445	3.5672	5.6458	8.8161																						326.23	3.49296	5.10143	7.37157	11.5155	3.6781	5.09123	7.66479	11.6135
327	1.274	2.2838	3.6946	5.8269	8.8633	1.1529	2.3369	3.6464	5.7306	8.7276																						326.43	3.49213	5.10023	7.36983	11.5128	3.77281	5.09982	7.64057	11.6931
327.2	1.2735	2.283	3.6932	5.8247	8.86	1.1753	2.2382	3.6348	5.695	8.7261																						326.63	3.4913	5.09902	7.36809	11.5101	3.80924	5.13344	7.59928	11.747
327.4	1.273	2.2821	3.6919	5.8226	8.8567	1.3042	2.1556	3.6484	5.8031	8.7669																						326.83	3.49048	5.09782	7.36635	11.5074	3.77721	5.20823	7.53684	11.7185
327.6	1.2726	2.2813	3.6905	5.8204	8.8534	1.3626	2.1946	3.6919	5.9526	8.8388																						327.03	3.48965	5.09661	7.36461	11.5046	3.8087	5.26079	7.51566	11.6076
327.8	1.2721	2.2804	3.6891	5.8182	8.8501	1.4671	2.3105	3.852	6.0088	9.0213																						327.23	3.48883	5.09541	7.36287	11.5019	3.84722	5.27446	7.38158	11.5345
328	1.2716	2.2796	3.6877	5.8161	8.8468	1.5112	2.5105	3.94	6.1001	9.2096																						327.43	3.488	5.0942	7.36113	11.4992	3.73757	5.28912	7.29258	11.513
328.2	1.2711	2.2787	3.6864	5.8139	8.8436	1.5769	2.5043	3.8493	6.0262	9.2525																						327.63	3.48718	5.093	7.3594	11.4965	3.70683	5.3709	7.1356	11.5534
328.4	1.2707	2.2779	3.685	5.8118	8.8403	1.4795	2.4904	3.8541	6.004	9.219																						327.83	3.48635	5.0918	7.35766	11.4938	3.64276	5.40705	7.08563	11.5586
328.6	1.2702	2.277	3.6836	5.8096	8.837	1.4113	2.4453	3.9912	5.9946	9.1333																						328.03	3.48553	5.09059	7.35592	11.4911	3.60474	5.37551	7.06969	11.6225
328.8	1.2697	2.2762	3.6823	5.8074	8.8337	1.2967	2.2484	3.9484	5.8766	9.0157																						328.23	3.48471	5.08939	7.35419	11.4884	3.48974	5.29806	7.08375	11.6767
329	1.2693	2.2753	3.6809	5.8053	8.8304	1.3017	2.3849	3.9119	5.8177	9.0298																						328.43	3.48388	5.08819	7.35245	11.4857	3.3529	5.1922	7.1006	11.7967
329.2	1.2688	2.2745	3.6795	5.8031	8.8272	1.3808	2.5525	3.968	5.8739	9.0756																						328.63	3.48306	5.08699	7.35072	11.483	3.28992	5.17724	7.13807	11.875
329.4	1.2683	2.2737	3.6782	5.801	8.8239	1.3999	2.5822	3.852	5.8632	9.0868																						328.83	3.48224	5.08579	7.34898	11.4803	3.30257	5.18349	7.24311	11.8696
329.6	1.2678	2.2728	3.6768	5.7988	8.8206	1.3408	2.3845	3.6426	5.7488	8.9743																						329.03	3.48141	5.08459	7.34725	11.4776	3.39093	5.15763	7.28831	11.7843
329.8	1.2674	2.272	3.6754	5.7967	8.8174	1.2197	2.3238	3.4914	5.7196	8.8833																						329.23	3.48059	5.08338	7.34551	11.4748	3.43607	5.17006	7.27531	11.8786
330	1.2669	2.2711	3.6741	5.7945	8.8141	1.1281	2.355	3.6226	5.8158	8.8574																						329.43	3.47977	5.08218	7.34378	11.4721	3.42271	5.11761	7.24249	11.8907
330.2	1.2664	2.2703	3.6727	5.7924	8.8108	1.0188	2.3105	3.6818	5.7965	8.9248																						329.63	3.47895	5.08098	7.34205	11.4694	3.49349	5.15988	7.25686	11.9866
330.4	1.266	2.2694	3.6714	5.7902	8.8076	1.0083	2.3163	3.7575	5.9322	8.9296																						329.83	3.47812	5.07978	7.34032	11.4667	3.4716	5.24035	7.10539	12.0473
330.6	1.2655	2.2686	3.67	5.7881	8.8043	1.0799	2.3437	3.737	6.0375	8.8172																						330.03	3.4773	5.07859	7.33859	11.464	3.26572	5.22995	7.14651	11.9967
330.8	1.265	2.2678	3.6686	5.7859	8.801	1.0367	2.3929	3.6975	6.0114	8.7465																						330.23	3.47648	5.07739	7.33685	11.4613	3.34354	5.28109	7.25414	11.9118
331	1.2645	2.2669	3.6673	5.7838	8.7978	0.84643	2.4096	3.6688	6.0158	8.7338																						330.43	3.47566	5.07619	7.33512	11.4586	3.44289	5.2327	7.23274	11.6275
331.2	1.2641	2.2661	3.6659	5.7816	8.7945	0.73224	2.4204	3.7371	5.9882	8.7887																						330.63	3.47484	5.07499	7.33339	11.4559	3.39466	5.25747	7.08988	11.6029
331.4	1.2636	2.2652	3.6646	5.7795	8.7912	0.51083	2.3681	3.683	6.0096	8.8016																						330.83	3.47402	5.07379	7.33166	11.4532	3.27037	5.18865	7.14405	11.5506
331.6	1.2631	2.2644	3.6632	5.7774	8.788	0.49932	2.3443	3.6477	6.0817	8.7861																						331.03	3.4732	5.07259	7.32994	11.4505	3.17826	5.15149	7.11777	11.4429
331.8	1.2627	2.2636	3.6618	5.7752	8.7847	0.49894	2.4319	3.8136	6.2327	8.9454																						331.23	3.47238	5.0714	7.32821	11.4478	3.1235	5.1443	7.21032	11.4123
332	1.2622	2.2627	3.6605	5.7731	8.7815	0.57375	2.4384	3.8804	6.2934	9.1519																						331.43	3.47156	5.0702	7.32648	11.4451	3.08183	5.14957	7.11736	11.4369
332.2	1.2617	2.2619	3.6591	5.7709	8.7782	0.67824	2.3621	3.9013	6.3077	9.4154																						331.63	3.47074	5.069	7.32475	11.4425	3.1758	5.11068	7.10304	11.48
332.4	1.2613	2.261	3.6578	5.7688	8.775	0.77447	2.4257	3.8683	6.2516	9.6014																						331.83	3.46992	5.06781	7.32303	11.4398	3.24826	5.11346	7.07819	11.4399
332.6	1.2608	2.2602	3.6564	5.7667	8.7717	0.81441	2.4331	3.7803	6.1864	9.7886																						332.03	3.4691	5.06661	7.3213	11.4371	3.53007	5.01257	7.22791	11.44
332.8	1.2603	2.2594	3.6551	5.7645	8.7685	0.71183	2.4069	3.5513	6.131	9.8187																						332.23	3.46828	5.06542	7.31957	11.4344	3.74651	5.04347	7.22191	11.3625
333	1.2599	2.2585	3.6537	5.7624	8.7652	0.77711	2.438	3.6544	6.1925	9.7671																						332.43	3.46746	5.06422	7.31785	11.4317	3.8277	5.11332	7.34256	11.3692
333.2	1.2594	2.2577	3.6523	5.7602	8.762	0.82173	2.2405	3.5009	6.001	9.576																						332.63	3.46665	5.06303	7.31612	11.429	3.806	5.19632	7.28422	11.394
333.4	1.2589	2.2568	3.651	5.7581	8.7587	0.87565	2.1379	3.4482	6.0085	9.4741																						332.83	3.46583	5.06183	7.3144	11.4263	3.7635	5.28778	7.2595	11.4249
333.6	1.2585	2.256	3.6496	5.756	8.7555	0.95541	2.2697	3.4186	5.957	9.2826																						333.03	3.46501	5.06064	7.31267	11.4236	3.76501	5.51187	7.22486	11.5153
333.8	1.258	2.2552	3.6483	5.7538	8.7522	1.1225	2.4006	3.3165	5.8917	9.1176																						333.23	3.46419	5.05945	7.31095	11.4209	3.62941	5.60722	7.29285	11.651
334	1.2575	2.2543	3.6469	5.7517	8.749	1.3344	2.3791	3.3225	5.7927	9.0028																						333.43	3.46337	5.05825	7.30923	11.4182	3.40057	5.58635	7.28814	11.8446
334.2	1.2571	2.2535	3.6456	5.7496	8.7458	1.4029	2.3671	3.3877	5.6859	8.9732																						333.63	3.46256	5.05706	7.30751	11.4155	3.18869	5.49564	7.04351	12.0726
334.4	1.2566	2.2527	3.6442	5.7475	8.7425	1.2951	2.3694	3.4561	5.691	8.934																						333.83	3.46174	5.05587	7.30578	11.4129	3.25568	5.62674	6.98683	12.1158
[truncated: 197 more rows]

## Sheet: Fig1H & Table1
Raw data for the IC50 assays using the phosphorylated peptide H3pT3 and Pi Color Lock reagent in Fig 1H
[truncated: 20 more rows]

[truncated: 5 more sheets: Figure 3B, 3E, 3D and 3F, Fig3C, 3G & Table1, Figure 4B, 4C, 4G and 4H, Figure S4, Figure S5]
